# Supplementary material for: Livestock Depredations and Prevention Strategies to Foster Human‐Carnivore Coexistence in Western Mongolia's High Mountain Systems
Source: Ecol Evol. 2026 Jul 31;16(8):e74124. doi: 10.1002/ece3.74124 (PMC13427612; doi:10.1002/ece3.74124)
Supplement: Supplementary file 4 — Data S1: ece374124‐sup‐0004‐supinfo‐dataset.xlsx. [file ECE3-16-e74124-s004.xlsx]

## Sheet: Questionnaires
ID	Locality	Protected area?	Number of times in which herders move	Number of days outdoor	Goats owned	Sheep owned	Horses owned	Yaks owned	Cattle owned	Camels owned	Small livestock owned	Large livestock owned	Period in which corrals are used	Presence of proof corrals near house?	Presence of proof corrals in grazing areas?	Presence of wolf scare near house?	Presence of wolf scare in grazing areas?	Dogs (number)	Presence of Foxlights?	Goats preyed (snow leopard)	Sheep preyed (snow leopard)	Horse preyed (snow leopard)	Yak preyed (snow leopard)	Cattle preyed (snow leopard)	Goats preyed (wolf)	Sheep preyed (wolf)	Horse preyed (wolf)	Yak preyed (wolf)	Cattle preyed (wolf)	Cause of death other than predation (small livestock)	Cause of death other than predation (large livestock)
10CH90	Chigertei	Yes	4	360	120	61	8	18	0	0	181	26	September-May	Yes	No	No	No	1	No	0	0	0	0	0	4	0	1	1	0	5	0
10KS90	Khukh Serkh	Yes	4	365	171	82	8	6	0	0	253	14	September-June	Yes	No	No	No	0	Yes	0	0	0	5	0	0	1	0	2	0	2	6
10TL90	Sayr	No	4	60	51	56	6	20	0	0	107	26	October-May	Yes	No	No	No	0	No	0	0	0	0	0	7	2	1	1	0	2	0
11CH90	Chigertei	Yes	3	365	112	171	6	13	0	0	283	19	September-May	Yes	No	No	No	1	No	0	0	0	0	0	2	1	0	1	0	3	4
11KS90	Khukh Serkh	Yes	4	360	51	45	2	5	0	0	96	7	October-May	Yes	No	No	No	1	Yes	0	0	0	2	0	2	0	2	0	0	0	0
11TL90	Sayr	No	4	365	251	512	15	35	0	0	763	50	Across.the.year	Yes	No	Yes	Yes	1	Yes	0	0	0	0	0	0	0	0	2	0	2	3
12CH90	Chigertei	Yes	3	360	181	257	18	31	0	0	438	49	September-May	Yes	No	No	No	0	No	0	0	0	0	0	1	2	1	0	0	3	2
12KS90	Khukh Serkh	Yes	4	120	312	105	8	17	0	0	417	25	October-May	Yes	No	No	No	0	No	2	0	2	0	0	4	0	2	0	0	1	0
12TL90	Sayr	No	4	365	61	212	6	6	0	0	273	12	October-May	Yes	No	Yes	Yes	1	No	0	0	0	0	0	0	1	0	3	0	4	3
13CH100	Chigertei	Yes	3	360	215	131	8	18	0	0	346	26	September-May	Yes	No	No	No	1	No	0	0	0	0	0	3	2	4	1	0	3	0
13KS90	Khukh Serkh	Yes	4	350	228	251	8	21	0	0	479	29	October-May	Yes	No	No	No	1	No	0	0	0	0	0	0	2	3	0	0	0	0
13TL90	Sayr	No	4	365	212	221	41	22	0	0	433	63	October-May	Yes	No	Yes	Yes	0	No	0	0	0	0	0	4	4	0	0	0	2	2
14CH100	Chigertei	Yes	3	360	71	52	7	6	0	0	123	13	September-May	Yes	No	No	No	0	No	0	0	0	0	0	1	1	1	4	0	1	0
14KS90	Khukh Serkh	Yes	4	350	178	215	4	17	0	0	393	21	September-April	Yes	No	No	No	1	Yes	0	0	3	3	0	0	0	2	0	0	2	4
14TL90	Sayr	No	4	365	102	95	15	5	0	0	197	20	October-May	Yes	No	Yes	Yes	1	Yes	0	0	0	0	0	4	0	0	0	0	3	0
15CH100	Chigertei	Yes	3	365	211	182	8	22	0	0	393	30	September-May	Yes	No	No	No	1	No	0	0	0	0	0	1	0	0	3	0	5	2
15KS90	Khukh Serkh	Yes	4	180	151	182	12	41	0	0	333	53	November-May	Yes	No	No	No	1	Yes	2	0	1	4	0	1	1	2	0	0	2	2
15TL90	Sayr	No	4	365	61	60	0	0	1	0	121	1	October-May	Yes	No	Yes	Yes	1	No	0	0	0	0	0	4	3	0	0	0	6	0
16CH100	Chigertei	Yes	3	365	171	122	6	12	0	0	293	18	September-May	Yes	No	No	No	1	No	0	0	0	0	0	0	1	1	1	0	4	1
16KS90	Khukh Serkh	Yes	4	360	212	201	3	17	0	0	413	20	October-April	Yes	No	No	No	0	Yes	2	0	1	2	0	3	0	2	0	0	7	0
16TL90	Sayr	No	4	360	127	210	5	15	0	0	337	20	October-May	Yes	No	Yes	No	2	No	0	0	0	0	0	2	6	0	0	0	4	4
17CH100	Chigertei	Yes	3	60	241	181	21	15	0	0	422	36	September-May	Yes	No	No	No	1	No	0	0	0	0	0	0	0	0	2	0	4	6
17KS90	Khukh Serkh	Yes	4	360	27	72	3	2	0	0	99	5	October-May	Yes	No	No	No	1	No	0	0	2	2	0	0	5	1	0	0	6	4
17TL90	Sayr	No	4	365	51	68	3	5	0	0	119	8	September-June	Yes	No	Yes	Yes	0	No	0	0	0	0	0	2	6	2	1	0	2	0
18CH100	Chigertei	Yes	4	365	315	31	12	16	0	0	346	28	November-May	Yes	No	No	No	1	No	0	0	0	0	0	0	1	0	0	0	0	2
18KS90	Khukh Serkh	Yes	4	360	71	142	11	16	0	0	213	27	September-May	Yes	No	No	No	1	Yes	2	0	1	0	0	1	0	2	0	0	3	0
18TL90	Sayr	No	4	60	271	312	17	31	2	0	583	50	October-May	Yes	No	Yes	Yes	1	No	0	0	0	0	0	0	0	0	0	0	0	4
19CH100	Chigertei	Yes	4	365	215	70	6	12	0	0	285	18	September-May	Yes	No	No	No	1	No	0	0	0	0	0	0	1	1	0	0	0	0
19KS90	Khukh Serkh	Yes	4	360	251	401	47	51	0	0	652	98	September-May	Yes	No	No	No	1	No	0	0	2	0	0	0	6	0	1	0	0	1
1CH90	Chigertei	Yes	4	360	35	71	2	6	0	0	106	8	September-May	Yes	No	No	No	1	No	0	0	0	0	0	1	2	0	1	0	2	3
1KS90	Khukh Serkh	Yes	4	360	151	230	8	12	0	0	381	20	September-June	Yes	No	No	No	0	Yes	2	0	0	0	0	5	1	4	3	0	2	0
1TL90	Sayr	No	6	365	120	256	12	31	0	0	376	43	October-May	No	No	Yes	No	2	Yes	0	0	0	0	0	1	2	3	2	0	3	4
20CH100	Chigertei	Yes	2	90	80	45	6	14	0	0	125	20	September-May	Yes	No	No	No	1	No	0	0	0	0	0	2	2	0	2	0	2	1
20KS90	Khukh Serkh	Yes	4	365	32	112	3	12	0	0	144	15	September-May	Yes	No	No	No	0	Yes	0	0	1	0	0	2	0	0	0	0	0	5
2CH90	Chigertei	Yes	4	30	231	307	36	51	0	0	538	87	September-May	Yes	No	No	No	1	No	0	0	0	0	0	0	0	0	0	0	6	3
2KS90	Khukh Serkh	Yes	4	360	211	186	7	13	0	0	397	20	September-June	Yes	No	No	No	0	Yes	0	0	0	0	0	1	0	0	0	0	0	0
2TL90	Sayr	No	4	365	152	315	11	18	0	0	467	29	October-January	No	No	No	No	2	Yes	1	0	0	0	0	1	1	2	1	0	0	4
3CH90	Chigertei	Yes	4	180	108	191	32	49	0	0	299	81	September-May	Yes	No	No	No	1	No	0	0	0	0	0	1	1	0	1	0	3	2
3KS90	Khukh Serkh	Yes	3	30	261	178	22	31	0	0	439	53	September-June	Yes	No	No	No	1	No	0	0	1	0	0	2	1	4	0	0	2	0
3TL90	Sayr	No	4	365	50	250	10	13	0	0	300	23	Across.the.year	No	No	No	No	2	Yes	0	0	0	0	0	2	0	5	1	0	1	3
4CH90	Chigertei	Yes	4	60	191	304	24	37	0	0	495	61	September-May	Yes	No	No	No	1	No	0	0	0	0	0	3	1	0	0	0	6	2
4KS90	Khukh Serkh	Yes	4	360	121	187	5	11	0	0	308	16	September-June	Yes	No	No	No	0	No	0	0	0	0	0	1	0	0	1	0	3	1
4TL90	Sayr	No	4	365	152	153	3	21	2	0	305	26	Across.the.year	No	No	Yes	Yes	1	Yes	0	0	0	0	0	1	0	0	1	0	0	1
5CH90	Chigertei	Yes	4	365	211	182	21	28	0	0	393	49	September-May	Yes	No	No	No	1	No	0	0	0	0	0	0	0	1	1	0	4	1
5KS90	Khukh Serkh	Yes	4	180	215	180	5	7	0	0	395	12	September-June	Yes	No	No	No	1	No	0	0	0	0	0	0	7	0	0	0	2	0
5TL90	Sayr	No	4	365	61	31	0	12	0	0	92	12	Across.the.year	Yes	No	Yes	No	0	Yes	0	0	0	0	0	2	1	1	1	0	0	4
6CH90	Chigertei	Yes	4	360	305	151	18	32	0	0	456	50	September-May	Yes	No	Yes	No	0	No	0	0	0	0	0	3	0	0	0	0	4	2
6KS90	Khukh Serkh	Yes	4	360	312	281	21	18	0	0	593	39	September-June	Yes	No	No	No	0	No	0	0	0	0	0	3	0	0	0	0	0	1
6TL90	Sayr	No	4	365	221	231	6	30	0	0	452	36	October-May	Yes	No	Yes	Yes	1	No	0	0	0	0	0	4	1	0	1	0	3	0
7CH90	Chigertei	Yes	4	360	35	171	12	23	0	0	206	35	October-May	Yes	No	No	No	1	No	0	0	0	0	0	1	2	0	0	0	6	0
7KS90	Khukh Serkh	Yes	3	80	121	182	11	20	0	0	303	31	October-May	Yes	No	No	No	1	Yes	0	0	0	0	0	0	0	0	0	0	1	1
7TL90	Sayr	No	4	365	91	145	12	26	3	0	236	41	Across.the.year	Yes	No	Yes	Yes	1	Yes	0	0	0	0	0	4	1	1	1	0	0	0
8CH90	Chigertei	Yes	4	360	35	71	4	12	0	0	106	16	September-May	Yes	No	No	No	1	No	0	0	0	0	0	1	0	0	0	0	5	2
8KS90	Khukh Serkh	Yes	4	360	81	122	3	5	0	0	203	8	October-May	Yes	No	No	No	0	Yes	0	0	0	1	0	2	0	0	0	0	0	2
8TL90	Sayr	No	4	60	112	52	12	17	18	0	164	47	October-May	Yes	No	Yes	No	1	No	0	0	0	0	0	0	0	0	0	0	0	6
9CH90	Chigertei	Yes	4	360	281	311	21	37	0	0	592	58	September-May	Yes	No	No	No	1	No	0	0	0	0	0	1	0	0	0	0	8	0
9KS90	Khukh Serkh	Yes	4	350	151	172	6	15	0	0	323	21	October-May	Yes	No	No	No	1	Yes	0	0	0	2	0	0	1	2	0	0	0	8
9TL90	Sayr	No	4	365	31	151	11	15	0	0	182	26	October-May	Yes	No	No	Yes	1	No	0	0	0	0	0	2	3	1	0	0	2	1

## Sheet: Weekly forms
ID	Obs.Date	Valley	Observer	Transect.length(KM)	Wheather	Last.Snow.Fall.Day	Snow.Depth (cm)	Track.Habitat.Location	Carnivore	N.of.individuals	Track.Age	Nails.Imprint	Killed.Species(KillSp)	Wounded.Species	Age.KillSp	N.Kill.in Single.Event	Eaten.Part	Notes
10CH90	9/29/2020	Tugrug	Myself	1	Sunny	7 days ago	2	On the hill	NA	NA	NA	NA	NA	NA	NA	NA	NA	NA
10CH90	2020-04-10	Tugrug	Myself	1	Sunny	NA	2	On the hill	NA	NA	NA	NA	NA	NA	NA	NA	NA	NA
10CH90	2020-11-10	Tugrug	Myself	1	Windy	NA	2	On the hill	NA	NA	NA	NA	NA	NA	NA	NA	NA	NA
10CH90	10/19/2020	Tugrug	Myself	1	Sunny	NA	1	On the hill	Wolf	1	2 days	Yes	Yak	-	2 years	1	All	Grazing area
10CH90	10/26/2020	Tugrug	Myself	1	Windy	NA	2	On the hill	NA	NA	NA	NA	NA	NA	NA	NA	NA	NA
10CH90	2020-02-11	Tugrug	Myself	1	Sunny	NA	2	On the hill	NA	NA	NA	NA	NA	NA	NA	NA	NA	NA
10CH90	2020-09-11	Tugrug	Myself	1	Windy	NA	3	On the hill	NA	NA	NA	NA	NA	NA	NA	NA	NA	NA
10CH90	11/16/2020	Tugrug	Myself	2	Sunny	NA	2	On the hill	NA	NA	NA	NA	NA	NA	NA	NA	NA	NA
10CH90	11/23/2020	Tugrug	Myself	1	Windy	NA	1	On the hill	Wolf	1	NA	Yes	NA	NA	NA	NA	NA	NA
10CH90	11/30/2020	Tugrug	Myself	2	Windy	NA	1	On the hill	NA	NA	NA	NA	NA	NA	NA	NA	NA	NA
10CH90	2020-07-12	Tugrug	Myself	1	Windy	NA	1	On the hill	NA	NA	NA	NA	NA	NA	NA	NA	NA	NA
10CH90	12/14/2020	Tugrug	Myself	1	Windy	NA	1	On the hill	NA	NA	NA	NA	NA	NA	NA	NA	NA	NA
10CH90	12/20/2020	Tugrug	Myself	1	Sunny	NA	3	On the hill	NA	NA	NA	NA	NA	NA	NA	NA	NA	NA
10CH90	12/28/2020	Tugrug	Myself	1	Sunny	NA	3	On the hill	Wolf	3	3 days	Yes	Goat	-	3 years	3	NA	Grazing area
10CH90	2021-04-01	Tugrug	Myself	1	Windy	NA	3	On the hill	NA	NA	NA	NA	NA	NA	NA	NA	NA	NA
10CH90	2021-11-01	Tugrug	Myself	1	Sunny	NA	2	On the hill	NA	NA	NA	NA	NA	NA	NA	NA	NA	NA
10CH90	1/18/2021	Tugrug	Myself	1	Windy	NA	2	On the hill	NA	NA	NA	NA	NA	NA	NA	NA	NA	NA
10CH90	1/25/2021	Tugrug	Myself	1	Sunny	NA	2	On the hill	NA	NA	NA	NA	NA	NA	NA	NA	NA	NA
10CH90	2021-01-02	Tugrug	Myself	1	Windy	NA	2	On the hill	Wolf	2	2 days	Yes	NA	NA	NA	NA	NA	NA
10CH90	2021-09-02	Tugrug	Myself	2	Windy	2 days ago	6	On the hill	NA	NA	NA	NA	NA	NA	NA	NA	NA	NA
10CH90	2/14/2021	Tugrug	Myself	1	Snowy	NA	9	On the hill	Wolf	2	1 day	Yes	NA	NA	NA	NA	NA	NA
10CH90	2/21/2021	Tugrug	Myself	2	Snowy	NA	12	On the hill	NA	NA	NA	NA	NA	NA	NA	NA	NA	NA
10CH90	2/26/2021	Tugrug	Myself	1	Windy	NA	10	On the hill	Wolf	1	3 days	Yes	Horse	-	1 year	1	Chest and thighs	Grazing area
10CH90	2021-04-03	Tugrug	Myself	1	Windy	NA	10	On the hill	NA	NA	NA	NA	NA	NA	NA	NA	NA	NA
10CH90	2021-12-03	Tugrug	Myself	2	Windy	NA	9	On the hill	NA	NA	NA	NA	NA	NA	NA	NA	NA	NA
10CH90	3/19/2021	Tugrug	Myself	2	Windy	NA	9	On the hill	NA	NA	NA	NA	NA	NA	NA	NA	NA	NA
10CH90	3/25/2021	Tugrug	Myself	1	Windy	NA	8	On the hill	NA	NA	NA	NA	NA	NA	NA	NA	NA	NA
10CH90	2021-01-04	Tugrug	Myself	1	Snowy and windy	NA	2	On the hill	NA	NA	NA	NA	NA	NA	NA	NA	NA	NA
10CH90	2021-06-04	Tugrug	Myself	1	Sunny	NA	NA	On the hill	NA	NA	NA	NA	NA	NA	NA	NA	NA	NA
10CH90	2021-11-04	Tugrug	Myself	1	Cloudy	NA	NA	On the hill	NA	NA	NA	NA	NA	NA	NA	NA	NA	NA
10CH90	4/18/2021	Tugrug	Myself	1	Windy	NA	NA	On the hill	NA	NA	NA	NA	NA	NA	NA	NA	NA	NA
10CH90	4/24/2021	Tugrug	Myself	1	Sunny	NA	NA	On the hill	NA	NA	NA	NA	NA	NA	NA	NA	NA	NA
10CH90	4/29/2021	Tugrug	Myself	1	Sunny	NA	NA	On the hill	NA	NA	NA	NA	NA	NA	NA	NA	NA	NA
10CH90	2021-07-05	Tugrug	Myself	1	Cloudy	NA	NA	On the hill	NA	NA	NA	NA	NA	NA	NA	NA	NA	NA
10CH90	5/13/2021	Tugrug	Myself	2	Rainy	NA	NA	On the hill	NA	NA	NA	NA	NA	NA	NA	NA	NA	NA
10CH90	5/20/2021	Tugrug	Myself	1	Snowy and rainy	NA	NA	On the hill	NA	NA	NA	NA	NA	NA	NA	NA	NA	NA
10CH90	5/26/2021	Tugrug	Myself	2	Cloudy	NA	NA	On the hill	NA	NA	NA	NA	NA	NA	NA	NA	NA	NA
10CH90	2021-02-06	Tugrug	Myself	1	Windy	NA	NA	On the hill	NA	NA	NA	NA	NA	NA	NA	NA	NA	NA
10CH90	2021-11-06	Tugrug	Myself	1	Rainy	NA	NA	On the hill	NA	NA	NA	NA	NA	NA	NA	NA	NA	NA
10CH90	6/18/2021	Tugrug	Myself	2	Sunny	NA	NA	On the hill	NA	NA	NA	NA	NA	NA	NA	NA	NA	NA
10CH90	6/25/2021	Tugrug	Myself	3	Rainy	NA	NA	On the hill	NA	NA	NA	NA	NA	NA	NA	NA	NA	NA
10CH90	2021-01-07	Tugrug	Myself	2	Sunny	NA	NA	On the hill	NA	NA	NA	NA	NA	NA	NA	NA	NA	NA
10CH90	2021-08-07	Tugrug	Myself	2	Sunny	NA	NA	On the hill	NA	NA	NA	NA	NA	NA	NA	NA	NA	NA
10CH90	7/15/2021	Tugrug	Myself	2	Rainy	NA	NA	On the hill	NA	NA	NA	NA	NA	NA	NA	NA	NA	NA
10CH90	7/22/2021	Tugrug	Myself	3	Sunny	NA	NA	On the hill	NA	NA	NA	NA	NA	NA	NA	NA	NA	NA
10CH90	7/29/2021	Tugrug	Myself	2	Sunny	NA	NA	On the hill	NA	NA	NA	NA	NA	NA	NA	NA	NA	NA
10CH90	2021-06-08	Tugrug	Myself	3	Sunny	NA	NA	On the hill	NA	NA	NA	NA	NA	NA	NA	NA	NA	NA
10CH90	8/14/2021	Tugrug	Myself	2	Rainy	NA	NA	On the hill	NA	NA	NA	NA	NA	NA	NA	NA	NA	NA
10CH90	8/21/2021	Tugrug	Myself	3	Rainy	NA	NA	On the hill	NA	NA	NA	NA	NA	NA	NA	NA	NA	NA
10CH90	8/28/2021	Tugrug	Myself	2	Sunny	NA	NA	On the hill	NA	NA	NA	NA	NA	NA	NA	NA	NA	NA
10CH90	2021-06-09	Tugrug	Myself	2	Sunny	NA	NA	On the hill	NA	NA	NA	NA	NA	NA	NA	NA	NA	NA
10CH90	9/14/2021	Tugrug	Myself	3	Sunny	NA	NA	On the hill	NA	NA	NA	NA	NA	NA	NA	NA	NA	NA
10CH90	9/21/2021	Tugrug	Myself	2	Sunny	NA	NA	On the hill	NA	NA	NA	NA	NA	NA	NA	NA	NA	NA
10CH90	9/29/2021	Tugrug	Myself	2	Sunny	NA	NA	On the hill	NA	NA	NA	NA	NA	NA	NA	NA	NA	NA
10CH90	2021-05-10	Tugrug	Myself	2	Sunny	NA	NA	On the hill	NA	NA	NA	NA	NA	NA	NA	NA	NA	NA
10CH90	2021-12-10	Tugrug	Myself	1	Sunny	NA	NA	On the hill	NA	NA	NA	NA	NA	NA	NA	NA	NA	NA
10CH90	10/19/2021	Tugrug	Myself	2	Cloudy	NA	NA	On the hill	NA	NA	NA	NA	NA	NA	NA	NA	NA	NA
10CH90	10/25/2021	Tugrug	Myself	1	Sunny	4 days ago	8	On the hill	Wolf	1	2 days	Yes	Goat	-	1 year	1	Chest and thighs	Grazing area
10CH90	2021-02-11	Tugrug	Myself	1	Windy	NA	9	On the hill	NA	NA	NA	NA	NA	NA	NA	NA	NA	NA
10CH90	2021-10-11	Tugrug	Myself	1	Sunny	NA	9	On the hill	NA	NA	NA	NA	NA	NA	NA	NA	NA	NA
10CH90	11/18/2021	Tugrug	Myself	2	Cloudy	NA	10	On the hill	Wolf	2	2 days	Yes	NA	NA	NA	NA	NA	NA
10CH90	11/26/2021	Tugrug	Myself	1	Sunny	NA	10	On the hill	NA	NA	NA	NA	NA	NA	NA	NA	NA	NA
10CH90	2021-03-12	Tugrug	Myself	2	Sunny	2 days ago	15	On the hill	NA	NA	NA	NA	NA	NA	NA	NA	NA	NA
10CH90	2021-10-12	Tugrug	Myself	1	Cloudy	NA	16	On the hill	NA	NA	NA	NA	NA	NA	NA	NA	NA	NA
10CH90	12/16/2021	Tugrug	Myself	2	Sunny	NA	16	On the hill	NA	NA	NA	NA	NA	NA	NA	NA	NA	NA
10KS90	9/26/2020	Bosgo Uul	Myself	3	Sunny	4 days ago	3	On the hill	NA	NA	NA	NA	NA	NA	NA	NA	NA	NA
10KS90	2020-04-10	Bosgo Uul	Myself	3	Sunny	NA	3	On the hill	Wolf	NA	NA	NA	NA	NA	NA	NA	NA	NA
10KS90	2020-11-10	Bosgo Uul	Myself	3	Windy	NA	3	On the hill	NA	NA	NA	NA	NA	NA	NA	NA	NA	NA
10KS90	10/16/2020	Bosgo Uul	Myself	2.5	Sunny	NA	3	On the hill	NA	NA	NA	NA	NA	NA	NA	NA	NA	NA
10KS90	10/24/2020	Bosgo Uul	Myself	3	Windy	NA	4	On the hill	NA	NA	NA	NA	NA	NA	NA	NA	NA	NA
10KS90	2020-01-11	Bosgo Uul	Myself	2	Windy	NA	4	On the hill	Snow leopard	1	NA	Yes	Yak	-	4 years	1	belly	NA
10KS90	2020-07-11	Bosgo Uul	Myself	3	Sunny	NA	4	On the hill	NA	NA	NA	NA	NA	NA	NA	NA	NA	NA
10KS90	11/13/2020	Bosgo Uul	Myself	1	Windy	NA	3.5	On the hill	NA	NA	NA	NA	NA	NA	NA	NA	NA	NA
10KS90	11/20/2020	Bosgo Uul	Myself	3	Sunny	NA	3.5	On the hill	NA	NA	NA	NA	NA	NA	NA	NA	NA	NA
10KS90	11/26/2020	Bosgo Uul	Myself	3	Sunny	NA	3.5	On the hill	NA	NA	NA	NA	NA	NA	NA	NA	NA	NA
10KS90	2020-03-12	Bosgo Uul	Myself	2	Windy	NA	3	On the hill	Snow leopard	1	NA	NA	NA	NA	NA	NA	NA	NA
10KS90	2020-10-12	Bosgo Uul	Myself	1	Windy	NA	3	On the hill	NA	NA	NA	NA	NA	NA	NA	NA	NA	NA
10KS90	12/18/2020	Bosgo Uul	Myself	3	Sunny	4 days ago	2	On the hill	NA	NA	NA	NA	NA	NA	NA	NA	NA	NA
10KS90	12/24/2020	Bosgo Uul	Myself	3	Sunny	NA	2	On the hill	Wolf	3	2 days	Yes	Yak	-	2 years	2	Hip	Grazing area
10KS90	12/31/2020	Bosgo Uul	Myself	3	Windy	NA	2	On the hill	NA	NA	NA	NA	NA	NA	NA	NA	NA	NA
10KS90	2021-06-01	Bosgo Uul	Myself	2	Sunny	NA	2	On the hill	NA	NA	NA	NA	NA	NA	NA	NA	NA	NA
10KS90	1/14/2021	Bosgo Uul	Myself	3	Windy	NA	3	On the hill	NA	NA	NA	NA	NA	NA	NA	NA	NA	NA
10KS90	1/21/2021	Bosgo Uul	Myself	2	Windy	NA	3	On the hill	NA	NA	NA	NA	NA	NA	NA	NA	NA	NA
10KS90	1/28/2021	Bosgo Uul	Myself	3	Sunny	NA	2	On the hill	NA	NA	NA	NA	NA	NA	NA	NA	NA	NA
10KS90	2021-05-02	Bosgo Uul	Myself	1	Windy	NA	2	On the hill	Snow leopard	2	3 days	Yes	Yak	-	3 years	1	belly	Grazing area
10KS90	2021-11-02	Bosgo Uul	Myself	3	Snowy	NA	6	On the hill	NA	NA	NA	NA	NA	NA	NA	NA	NA	NA
10KS90	2/18/2021	Bosgo Uul	Myself	3	Snowy	NA	8	On the hill	NA	NA	NA	NA	NA	NA	NA	NA	NA	NA
10KS90	2/25/2021	Bosgo Uul	Myself	2	Windy	NA	7	On the hill	Snow leopard	1	NA	NA	NA	NA	NA	NA	NA	NA
10KS90	2021-01-03	Bosgo Uul	Myself	1	Windy	NA	7	On the hill	NA	NA	NA	NA	NA	NA	NA	NA	NA	NA
10KS90	2021-07-03	Bosgo Uul	Myself	2.5	Windy	NA	7	On the hill	Snow leopard	1	NA	NA	NA	NA	NA	NA	NA	NA
10KS90	3/13/2021	Bosgo Uul	Myself	2	Windy	NA	6	On the hill	NA	NA	NA	NA	NA	NA	NA	NA	NA	NA
10KS90	3/20/2021	Bosgo Uul	Myself	1	Windy	NA	6	On the hill	NA	NA	NA	NA	NA	NA	NA	NA	NA	NA
10KS90	3/27/2021	Bosgo Uul	Myself	2	Sunny	NA	NA	On the hill	NA	NA	NA	NA	NA	NA	NA	NA	NA	NA
10KS90	2021-04-04	Bosgo Uul	Myself	2	Windy	NA	NA	On the hill	NA	NA	NA	NA	NA	NA	NA	NA	NA	NA
10KS90	2021-11-04	Bosgo Uul	Myself	3	Sunny	NA	NA	On the hill	NA	NA	NA	NA	NA	NA	NA	NA	NA	NA
10KS90	4/17/2021	Bosgo Uul	Myself	3	Cloudy	NA	NA	On the hill	NA	NA	NA	NA	NA	NA	NA	NA	NA	NA
10KS90	4/24/2021	Bosgo Uul	Myself	2	Windy	NA	NA	On the hill	NA	NA	NA	NA	NA	NA	NA	NA	NA	NA
10KS90	2021-01-05	Bosgo Uul	Myself	2	Cloudy	NA	NA	On the hill	Wolf	1	2 days	NA	NA	NA	NA	NA	NA	NA
10KS90	2021-08-05	Bosgo Uul	Myself	3	Rainy	NA	NA	On the hill	NA	NA	NA	NA	NA	NA	NA	NA	NA	NA
10KS90	5/16/2021	Bosgo Uul	Myself	2	Rainy	NA	NA	On the hill	NA	NA	NA	NA	NA	NA	NA	NA	NA	NA
10KS90	5/23/2021	Bosgo Uul	Myself	4	Sunny	NA	NA	On the hill	NA	NA	NA	NA	NA	NA	NA	NA	NA	NA
10KS90	5/29/2021	Bosgo Uul	Myself	2	Windy	NA	NA	On the hill	NA	NA	NA	NA	NA	NA	NA	NA	NA	NA
10KS90	2021-07-06	Bosgo Uul	Myself	3	Sunny	NA	NA	On the hill	NA	NA	NA	NA	NA	NA	NA	NA	NA	NA
10KS90	6/14/2021	Bosgo Uul	Myself	2	Windy and rainy	NA	NA	On the hill	NA	NA	NA	NA	NA	NA	NA	NA	NA	NA
10KS90	6/21/2020	Khar nuur	Myself	2	Sunny	NA	NA	On the ridge of a mountain	NA	NA	NA	NA	NA	NA	NA	NA	NA	NA
10KS90	6/29/2021	Khar nuur	Myself	5	Windy	NA	NA	On the ridge of a mountain	NA	NA	NA	NA	NA	NA	NA	NA	NA	NA
10KS90	2021-05-07	Khar nuur	Myself	3	Sunny	NA	NA	On the ridge of a mountain	NA	NA	NA	NA	NA	NA	NA	NA	NA	NA
10KS90	7/13/2021	Khar nuur	Myself	4	Sunny	NA	NA	On the ridge of a mountain	NA	NA	NA	NA	NA	NA	NA	NA	NA	NA
10KS90	7/21/2021	Khar nuur	Myself	2	Windy	NA	NA	On the ridge of a mountain	NA	NA	NA	NA	NA	NA	NA	NA	NA	NA
10KS90	7/28/2021	Khar nuur	Myself	3	Sunny	NA	NA	On the ridge of a mountain	NA	NA	NA	NA	NA	NA	NA	NA	NA	NA
10KS90	2021-04-08	Khar nuur	Myself	3	Rainy	NA	NA	On the ridge of a mountain	NA	NA	NA	NA	NA	NA	NA	NA	NA	NA
10KS90	2021-12-08	Khar nuur	Myself	4	Rainy	NA	NA	On the ridge of a mountain	NA	NA	NA	NA	NA	NA	NA	NA	NA	NA
10KS90	8/19/2021	Khar nuur	Myself	3	Rainy	NA	NA	On the ridge of a mountain	NA	NA	NA	NA	NA	NA	NA	NA	NA	NA
10KS90	8/26/2021	Khar nuur	Myself	2	Sunny	NA	NA	On the ridge of a mountain	NA	NA	NA	NA	NA	NA	NA	NA	NA	NA
10KS90	2021-03-09	Bosgo Uul	Myself	3	Sunny	NA	NA	On the hill	NA	NA	NA	NA	NA	NA	NA	NA	NA	NA
10KS90	2021-09-09	Bosgo Uul	Myself	3	Sunny	NA	NA	On the hill	NA	NA	NA	NA	NA	NA	NA	NA	NA	NA
10KS90	9/15/2021	Bosgo Uul	Myself	2	Sunny	NA	NA	On the hill	NA	NA	NA	NA	NA	NA	NA	NA	NA	NA
10KS90	9/22/2021	Bosgo Uul	Myself	3	Sunny	NA	NA	On the hill	NA	NA	NA	NA	NA	NA	NA	NA	NA	NA
10KS90	9/29/2021	Bosgo Uul	Myself	3	Sunny	NA	NA	On the hill	NA	NA	NA	NA	NA	NA	NA	NA	NA	NA
10KS90	2021-06-10	Bosgo Uul	Myself	2	Cloudy	NA	NA	On the hill	NA	NA	NA	NA	NA	NA	NA	NA	NA	NA
10KS90	2021-12-10	Bosgo Uul	Myself	2	Sunny	NA	NA	On the hill	NA	NA	NA	NA	NA	NA	NA	NA	NA	NA
10KS90	10/19/2021	Bosgo Uul	Myself	3	Cloudy	NA	NA	On the hill	NA	NA	NA	NA	NA	NA	NA	NA	NA	NA
10KS90	10/26/2021	Bosgo Uul	Myself	3	Windy	2 days ago	8	On the hill	Snow leopard	1	NA	Yes	Yak	-	2 years	1	belly	NA
10KS90	2021-03-11	Bosgo Uul	Myself	2	Sunny	NA	8	On the hill	Wolf	5	3 days	Yes	Sheep	-	3 years	1	All	Grazing area
10KS90	2021-10-11	Bosgo Uul	Myself	3	Windy	NA	9	On the hill	NA	NA	NA	NA	NA	NA	NA	NA	NA	NA
10KS90	11/17/2021	Bosgo Uul	Myself	1	Sunny	NA	9	On the hill	Snow leopard	3	2 days	Yes	Yak	-	2 years	2	Hip	Grazing area
10KS90	11/24/2021	Bosgo Uul	Myself	3	Sunny	NA	9	On the hill	NA	NA	NA	NA	NA	NA	NA	NA	NA	NA
10KS90	2021-01-12	Bosgo Uul	Myself	3	Windy	3 days ago	18	On the hill	NA	NA	NA	NA	NA	NA	NA	NA	NA	NA
10KS90	2021-08-12	Bosgo Uul	Myself	2	Cloudy	NA	18	On the hill	NA	NA	NA	NA	NA	NA	NA	NA	NA	NA
10KS90	12/16/2021	Bosgo Uul	Myself	2	Sunny	NA	18	On the hill	NA	NA	NA	NA	NA	NA	NA	NA	NA	NA
10TL90	9/16/2020	Khukh Ereg	Myself	2	Sunny	6 days ago	3	Rock in a cliff	NA	NA	NA	NA	NA	NA	NA	NA	NA	NA
10TL90	9/22/2020	Khukh Ereg	Myself	5	Sunny	NA	3	Rock in a cliff	Wolf	1	1 day	NA	NA	NA	NA	NA	NA	NA
10TL90	2020-01-10	Khukh Ereg	Myself	3	Sunny	NA	NA	Rock in a cliff	NA	NA	NA	NA	NA	NA	NA	NA	NA	NA
10TL90	2020-08-10	Khukh Ereg	Myself	1	Windy	NA	NA	Rock in a cliff	NA	NA	NA	NA	NA	NA	NA	NA	NA	NA
10TL90	10/15/2020	Khukh Ereg	Myself	3	Sunny	NA	NA	Rock in a cliff	Wolf	1	2 days	NA	NA	NA	NA	NA	NA	NA
10TL90	10/23/2020	Khukh Ereg	Myself	2	Cloudy	NA	2	Rock in a cliff	NA	NA	NA	NA	NA	NA	NA	NA	NA	NA
10TL90	10/30/2020	Khukh Ereg	Myself	3	Snowy	NA	2	Rock in a cliff	NA	NA	NA	NA	NA	NA	NA	NA	NA	NA
10TL90	2020-05-11	Khukh Ereg	Myself	4	Windy	NA	2	Rock in a cliff	NA	NA	NA	NA	NA	NA	NA	NA	NA	NA
10TL90	11/13/2020	Khukh Ereg	Myself	4	Cloudy	NA	NA	Rock in a cliff	NA	NA	NA	NA	NA	NA	NA	NA	NA	NA
10TL90	11/19/2020	Khukh Ereg	Myself	7	Sunny	4 days ago	2	Rock in a cliff	Wolf	1	5 days	Yes	Horse	-	1 year	1	Belly	Grazing area
10TL90	11/27/2020	Khukh Ereg	Myself	5	Sunny	NA	NA	Rock in a cliff	NA	NA	NA	NA	NA	NA	NA	NA	NA	NA
10TL90	2020-03-12	Khukh Ereg	Myself	1	Sunny	NA	NA	Rock in a cliff	Wolf	1	NA	NA	Goat	-	3 years	1	NA	NA
10TL90	12/14/2020	Khukh Ereg	Myself	3	Cloudy	NA	NA	Rock in a cliff	Wolf	1	2 days	Yes	Goat	-	3 years	3	NA	NA
10TL90	12/21/2020	Naran	Myself	2	Windy	3 days ago	4	On the ridge of a mountain	NA	NA	NA	NA	NA	NA	NA	NA	NA	NA
10TL90	12/28/2020	Naran	Myself	4	Windy	NA	4	On the ridge of a mountain	NA	NA	NA	NA	NA	NA	NA	NA	NA	NA
10TL90	2021-04-01	Naran	Myself	3	Sunny	NA	3	On the ridge of a mountain	NA	NA	NA	NA	NA	NA	NA	NA	NA	NA
10TL90	2021-12-01	Naran	Myself	4	Windy	NA	3	On the ridge of a mountain	Wolf	1	2 days	NA	NA	NA	NA	NA	NA	NA
10TL90	1/18/2021	Naran	Myself	3	Snowy	1 day ago	6	On the ridge of a mountain	NA	NA	NA	NA	NA	NA	NA	NA	NA	NA
10TL90	1/25/2021	Naran	Myself	2	Cloudy	2 days ago	6	On the ridge of a mountain	NA	NA	NA	NA	NA	NA	NA	NA	NA	NA
10TL90	2021-03-02	Naran	Myself	3	Sunny	NA	5	On the ridge of a mountain	Wolf	1	1 day	NA	NA	NA	NA	NA	NA	NA
10TL90	2021-10-02	Ulaan zavsar	Myself	2	Windy	NA	4	Rock in a cliff	NA	NA	NA	NA	NA	NA	NA	NA	NA	NA
10TL90	2/16/2021	Ulaan zavsar	Myself	2	Sunny	NA	4	Rock in a cliff	NA	NA	NA	NA	NA	NA	NA	NA	NA	NA
10TL90	2/22/2021	Ulaan zavsar	Myself	1	Cloudy	2 days ago	5	Rock in a cliff	Wolf	1	2 days	Yes	Goat	-	3 years	3	NA	NA
10TL90	2/27/2021	Ulaan zavsar	Myself	2	Cloudy	NA	3	Rock in a cliff	NA	NA	NA	NA	NA	NA	NA	NA	NA	NA
10TL90	2021-04-03	Ulaan zavsar	Myself	2	Sunny	NA	3	Rock in a cliff	NA	NA	NA	NA	NA	NA	NA	NA	NA	NA
10TL90	2021-09-03	Ulaan zavsar	Myself	1	Windy	NA	2	Rock in a cliff	NA	NA	NA	NA	NA	NA	NA	NA	NA	NA
10TL90	3/18/2021	Ulaan zavsar	Myself	3	Sunny	NA	2	Rock in a cliff	NA	NA	NA	NA	NA	NA	NA	NA	NA	NA
10TL90	3/24/2021	Ulaan zavsar	Myself	3	Windy	NA	NA	Rock in a cliff	Wolf	1	2 days	Yes	Sheep	-	2 years	1	NA	NA
10TL90	2021-01-04	Ulaan zavsar	Myself	4	Windy	NA	NA	Rock in a cliff	NA	NA	NA	NA	NA	NA	NA	NA	NA	NA
10TL90	2021-08-04	Ulaan zavsar	Myself	3	Windy	NA	NA	Rock in a cliff	Wolf	NA	NA	NA	NA	NA	NA	NA	NA	NA
10TL90	4/13/2021	Ulaan zavsar	Myself	2	Sunny	NA	NA	Rock in a cliff	NA	NA	NA	NA	NA	NA	NA	NA	NA	NA
10TL90	4/21/2021	Ulaan zavsar	Myself	3	Rainy	NA	NA	Rock in a cliff	NA	NA	NA	NA	NA	NA	NA	NA	NA	NA
10TL90	4/28/2021	Ulaan zavsar	Myself	2	Sunny	NA	NA	Rock in a cliff	NA	NA	NA	NA	NA	NA	NA	NA	NA	NA
10TL90	2021-04-05	Ulaan zavsar	Myself	3	Windy	NA	NA	Rock in a cliff	NA	NA	NA	NA	NA	NA	NA	NA	NA	NA
10TL90	2021-12-05	Ulaan zavsar	Myself	3	Sunny	NA	NA	Rock in a cliff	NA	NA	NA	NA	NA	NA	NA	NA	NA	NA
10TL90	5/19/2021	Ulaan zavsar	Myself	2	Rainy	NA	NA	Rock in a cliff	Wolf	NA	NA	NA	NA	NA	NA	NA	NA	NA
10TL90	5/26/2021	Ulaan zavsar	Myself	1	Cloudy	NA	NA	Rock in a cliff	NA	NA	NA	NA	NA	NA	NA	NA	NA	NA
10TL90	2021-01-06	Ulaan zavsar	Myself	3	Rainy	NA	NA	Rock in a cliff	Wolf	1	1 day	NA	NA	NA	NA	NA	NA	NA
10TL90	2021-08-06	Ulaan zavsar	Myself	2	Sunny	NA	NA	Rock in a cliff	NA	NA	NA	NA	NA	NA	NA	NA	NA	NA
10TL90	6/16/2021	Ulaan zavsar	Myself	2	Windy	NA	NA	Rock in a cliff	NA	NA	NA	NA	NA	NA	NA	NA	NA	NA
10TL90	6/24/2021	Sukhait	Myself	2	Sunny	NA	NA	On the hill	NA	NA	NA	NA	NA	NA	NA	NA	NA	NA
10TL90	6/30/2021	Sukhait	Myself	2	Sunny	NA	NA	On the hill	NA	NA	NA	NA	NA	NA	NA	NA	NA	NA
10TL90	2021-06-07	Sukhait	Myself	2	Rainy	NA	NA	On the hill	Wolf	1	NA	NA	sheep	-	1 year	1	NA	Night
10TL90	7/14/2021	Sukhait	Myself	2	Sunny	NA	NA	On the hill	NA	NA	NA	NA	NA	NA	NA	NA	NA	NA
10TL90	7/21/2021	Sukhait	Myself	2	Sunny	NA	NA	On the hill	NA	NA	NA	NA	NA	NA	NA	NA	NA	NA
10TL90	7/28/2021	Sukhait	Myself	2	Sunny	NA	NA	On the hill	NA	NA	NA	NA	NA	NA	NA	NA	NA	NA
10TL90	2021-05-08	Sukhait	Myself	3	Sunny	NA	NA	On the hill	NA	NA	NA	NA	NA	NA	NA	NA	NA	NA
10TL90	2021-12-08	Sukhait	Myself	2	Rainy	NA	NA	On the hill	NA	NA	NA	NA	NA	NA	NA	NA	NA	NA
10TL90	8/19/2021	Sukhait	Myself	2	Rainy	NA	NA	On the hill	NA	NA	NA	NA	NA	NA	NA	NA	NA	NA
10TL90	8/26/2021	Sukhait	Myself	1	Windy	NA	NA	On the hill	NA	NA	NA	NA	NA	NA	NA	NA	NA	NA
10TL90	2021-03-09	Sukhait	Myself	2	Sunny	NA	NA	On the hill	NA	NA	NA	NA	NA	NA	NA	NA	NA	NA
10TL90	2021-07-09	Sukhait	Myself	3	Rainy	NA	NA	On the hill	NA	NA	NA	NA	NA	NA	NA	NA	NA	NA
10TL90	9/13/2021	Sukhait	Myself	2	Sunny	NA	NA	On the hill	NA	NA	NA	NA	NA	NA	NA	NA	NA	NA
10TL90	9/20/2021	Sukhait	Myself	1	Windy	NA	NA	On the hill	NA	NA	NA	NA	NA	NA	NA	NA	NA	NA
10TL90	9/27/2021	Khukh Ereg	Myself	2	Windy	NA	NA	Rock in a cliff	NA	NA	NA	NA	NA	NA	NA	NA	NA	NA
10TL90	2021-03-10	Khukh Ereg	Myself	5	Sunny	NA	NA	Rock in a cliff	NA	NA	NA	NA	NA	NA	NA	NA	NA	NA
10TL90	2021-10-10	Khukh Ereg	Myself	3	Sunny	NA	NA	Rock in a cliff	NA	NA	NA	NA	NA	NA	NA	NA	NA	NA
10TL90	10/18/2021	Khukh Ereg	Myself	1	Windy	NA	NA	Rock in a cliff	NA	NA	NA	NA	NA	NA	NA	NA	NA	NA
10TL90	10/26/2021	Khukh Ereg	Myself	3	Sunny	3 days ago	4	Rock in a cliff	NA	NA	NA	NA	NA	NA	NA	NA	NA	NA
10TL90	2021-03-11	Khukh Ereg	Myself	2	Cloudy	NA	4	Rock in a cliff	NA	NA	NA	NA	NA	NA	NA	NA	NA	NA
10TL90	2021-11-11	Khukh Ereg	Myself	3	Cloudy	NA	4	Rock in a cliff	NA	NA	NA	NA	NA	NA	NA	NA	NA	NA
10TL90	11/19/2021	Khukh Ereg	Myself	4	Windy	NA	4	Rock in a cliff	NA	NA	NA	NA	NA	NA	NA	NA	NA	NA
10TL90	11/26/2021	Khukh Ereg	Myself	4	Cloudy	2 days ago	7	Rock in a cliff	NA	NA	NA	NA	NA	NA	NA	NA	NA	NA
10TL90	2021-03-12	Khukh Ereg	Myself	7	Sunny	NA	7	Rock in a cliff	Wolf	2	3 days	Yes	Yak	-	2 years	1	Belly	Grazing area
10TL90	2021-11-12	Khukh Ereg	Myself	5	Sunny	NA	8	Rock in a cliff	NA	NA	NA	NA	NA	NA	NA	NA	NA	NA
10TL90	12/18/2021	Khukh Ereg	Myself	1	Sunny	NA	8	Rock in a cliff	NA	NA	NA	NA	NA	NA	NA	NA	NA	NA
11CH90	9/29/2020	GantsMod	Myself	4	Windy	NA	4	On the ridge of a mountain	NA	NA	NA	NA	NA	NA	NA	NA	NA	NA
11CH90	2020-04-10	GantsMod	Myself	3	Sunny	NA	3	On the ridge of a mountain	Wolf	1	3 days	Yes	NA	NA	NA	NA	NA	NA
11CH90	2020-11-10	GantsMod	Myself	3	Windy	NA	3	On the ridge of a mountain	NA	NA	NA	NA	NA	NA	NA	NA	NA	NA
11CH90	10/19/2020	GantsMod	Myself	3	Sunny	NA	3	On the ridge of a mountain	NA	NA	NA	NA	NA	NA	NA	NA	NA	NA
11CH90	10/25/2020	GantsMod	Myself	4	Windy	NA	3	On the ridge of a mountain	NA	NA	NA	NA	NA	NA	NA	NA	NA	NA
11CH90	2020-02-11	GantsMod	Myself	5	Sunny	NA	4	On the ridge of a mountain	NA	NA	NA	NA	NA	NA	NA	NA	NA	NA
11CH90	2020-11-11	GantsMod	Myself	3	Windy	NA	4	On the ridge of a mountain	NA	NA	NA	NA	NA	NA	NA	NA	NA	NA
11CH90	11/19/2020	GantsMod	Myself	3	Windy	NA	3	On the ridge of a mountain	Wolf	1	NA	Yes	Goat	-	3 years	1	Chest and thighs	NA
11CH90	11/22/2020	GantsMod	Myself	3	Sunny	NA	2	On the ridge of a mountain	NA	NA	NA	NA	NA	NA	NA	NA	NA	NA
11CH90	2020-04-12	GantsMod	Myself	2	Windy	NA	2	On the ridge of a mountain	NA	NA	NA	NA	NA	NA	NA	NA	NA	NA
11CH90	2020-11-12	GantsMod	Myself	4	Windy	NA	2	On the ridge of a mountain	Wolf	1	NA	Yes	NA	NA	NA	NA	NA	NA
11CH90	12/18/2020	GantsMod	Myself	1	Sunny	NA	1	On the ridge of a mountain	NA	NA	NA	NA	NA	NA	NA	NA	NA	NA
11CH90	12/25/2020	GantsMod	Myself	2	Sunny	NA	3	On the ridge of a mountain	NA	NA	NA	NA	NA	NA	NA	NA	NA	NA
11CH90	2021-01-01	GantsMod	Myself	3	Sunny	NA	3	On the ridge of a mountain	Wolf	1	3 days	Yes	NA	NA	NA	NA	NA	NA
11CH90	2021-07-01	GantsMod	Myself	3	Windy	NA	3	On the ridge of a mountain	NA	NA	NA	NA	NA	NA	NA	NA	NA	NA
11CH90	1/15/2021	GantsMod	Myself	3	Sunny	NA	2	On the ridge of a mountain	NA	NA	NA	NA	NA	NA	NA	NA	NA	NA
11CH90	1/21/2021	GantsMod	Myself	4	Windy	NA	2	On the ridge of a mountain	Wolf	1	2 days	Yes	NA	NA	NA	NA	NA	NA
11CH90	1/28/2021	GantsMod	Myself	4	Sunny	NA	2	On the ridge of a mountain	NA	NA	NA	NA	NA	NA	NA	NA	NA	NA
11CH90	2021-06-02	GantsMod	Myself	3	Windy	NA	2	On the ridge of a mountain	NA	NA	NA	NA	NA	NA	NA	NA	NA	NA
11CH90	2/13/2021	GantsMod	Myself	3	Windy	3 days ago	5	On the ridge of a mountain	Wolf	1	3 days	Yes	Goat	-	3 years	1	All	Grazing area
11CH90	2/20/2021	GantsMod	Myself	3	Snowy	NA	13	On the ridge of a mountain	NA	NA	NA	NA	NA	NA	NA	NA	NA	NA
11CH90	2/26/2021	GantsMod	Myself	2	Snowy	NA	15	On the ridge of a mountain	NA	NA	NA	NA	NA	NA	NA	NA	NA	NA
11CH90	2021-05-03	GantsMod	Myself	4	Windy	NA	13	On the ridge of a mountain	NA	NA	NA	NA	NA	NA	NA	NA	NA	NA
11CH90	2021-12-03	GantsMod	Myself	1	Windy	NA	13	On the ridge of a mountain	NA	NA	NA	NA	NA	NA	NA	NA	NA	NA
11CH90	3/18/2021	GantsMod	Myself	3	Windy	NA	11	On the ridge of a mountain	Wolf	1	NA	Yes	NA	NA	NA	NA	NA	NA
11CH90	3/25/2021	GantsMod	Myself	4	Windy	NA	11	On the ridge of a mountain	NA	NA	NA	NA	NA	NA	NA	NA	NA	NA
11CH90	2021-02-04	GantsMod	Myself	3	Windy	NA	3	On the ridge of a mountain	Wolf	2	2 days	Yes	Yak	-	2 years	1	NA	Grazing area
11CH90	2021-07-04	GantsMod	Myself	3	Windy	NA	2	On the ridge of a mountain	NA	NA	NA	NA	NA	NA	NA	NA	NA	NA
11CH90	4/13/2021	GantsMod	Myself	2	Snowy and rainy	NA	2	On the ridge of a mountain	Wolf	1	2 days	NA	NA	NA	NA	NA	NA	NA
11CH90	4/19/2021	GantsMod	Myself	3	Cloudy	NA	NA	On the ridge of a mountain	NA	NA	NA	NA	NA	NA	NA	NA	NA	NA
11CH90	4/26/2021	GantsMod	Myself	3	Cloudy	NA	NA	On the ridge of a mountain	NA	NA	NA	NA	NA	NA	NA	NA	NA	NA
11CH90	2021-01-05	GantsMod	Myself	1	Windy	NA	NA	On the ridge of a mountain	NA	NA	NA	NA	NA	NA	NA	NA	NA	NA
11CH90	2021-08-05	GantsMod	Myself	3	Windy	NA	NA	On the ridge of a mountain	NA	NA	NA	NA	NA	NA	NA	NA	NA	NA
11CH90	5/15/2021	GantsMod	Myself	4	Snowy and rainy	NA	NA	On the ridge of a mountain	NA	NA	NA	NA	NA	NA	NA	NA	NA	NA
11CH90	5/21/2021	GantsMod	Myself	3	Cloudy	NA	NA	On the ridge of a mountain	NA	NA	NA	NA	NA	NA	NA	NA	NA	NA
11CH90	5/28/2021	GantsMod	Myself	2	Sunny	NA	NA	On the ridge of a mountain	NA	NA	NA	NA	NA	NA	NA	NA	NA	NA
11CH90	2021-05-06	GantsMod	Myself	2	Sunny	NA	NA	On the ridge of a mountain	NA	NA	NA	NA	NA	NA	NA	NA	NA	NA
11CH90	2021-12-06	GantsMod	Myself	3	Rainy	NA	NA	On the ridge of a mountain	NA	NA	NA	NA	NA	NA	NA	NA	NA	NA
11CH90	6/19/2021	Gants Mod Value	Myself	1	Rainy	NA	NA	Near the river	NA	NA	NA	NA	NA	NA	NA	NA	NA	NA
11CH90	6/26/2021	Gants Mod Value	Myself	1	Sunny	NA	NA	Near the river	NA	NA	NA	NA	NA	NA	NA	NA	NA	NA
11CH90	2021-03-07	Gants Mod Value	Myself	1	Sunny	NA	NA	Near the river	NA	NA	NA	NA	NA	NA	NA	NA	NA	NA
11CH90	2021-10-07	Gants Mod Value	Myself	1	Sunny	NA	NA	Near the river	NA	NA	NA	NA	NA	NA	NA	NA	NA	NA
11CH90	7/18/2021	Gants Mod Value	Myself	1	Rainy	NA	NA	Near the river	NA	NA	NA	NA	NA	NA	NA	NA	NA	NA
11CH90	7/25/2021	Gants Mod Value	Myself	2	Sunny	NA	NA	Near the river	NA	NA	NA	NA	NA	NA	NA	NA	NA	NA
11CH90	2021-02-08	Gants Mod Value	Myself	1	Sunny	NA	NA	Near the river	NA	NA	NA	NA	NA	NA	NA	NA	NA	NA
11CH90	2021-06-08	Gants Mod Value	Myself	2	Sunny	NA	NA	Near the river	NA	NA	NA	NA	NA	NA	NA	NA	NA	NA
11CH90	8/13/2021	Gants Mod Value	Myself	1	Sunny	NA	NA	Near the river	NA	NA	NA	NA	NA	NA	NA	NA	NA	NA
11CH90	8/20/2021	Gants Mod Value	Myself	1	Sunny	NA	NA	Near the river	NA	NA	NA	NA	NA	NA	NA	NA	NA	NA
11CH90	8/27/2021	Gants Mod Value	Myself	1	Rainy	NA	NA	Near the river	NA	NA	NA	NA	NA	NA	NA	NA	NA	NA
11CH90	2021-04-09	Gants Mod Value	Myself	1	Sunny	NA	NA	Near the river	NA	NA	NA	NA	NA	NA	NA	NA	NA	NA
11CH90	2021-12-09	Gants Mod Value	Myself	2	Sunny	NA	NA	Near the river	NA	NA	NA	NA	NA	NA	NA	NA	NA	NA
11CH90	9/19/2021	GantsMod	Myself	2	Sunny	NA	NA	On the ridge of a mountain	NA	NA	NA	NA	NA	NA	NA	NA	NA	NA
11CH90	9/26/2021	GantsMod	Myself	2	Sunny	NA	NA	On the ridge of a mountain	NA	NA	NA	NA	NA	NA	NA	NA	NA	NA
11CH90	2021-04-10	GantsMod	Myself	2	Sunny	NA	NA	On the ridge of a mountain	NA	NA	NA	NA	NA	NA	NA	NA	NA	NA
11CH90	2021-11-10	GantsMod	Myself	2	Sunny	NA	NA	On the ridge of a mountain	NA	NA	NA	NA	NA	NA	NA	NA	NA	NA
11CH90	10/19/2021	GantsMod	Myself	3	Cloudy	NA	NA	On the ridge of a mountain	NA	NA	NA	NA	NA	NA	NA	NA	NA	NA
11CH90	10/26/2021	GantsMod	Myself	3	Sunny	6 days ago	8	On the ridge of a mountain	Wolf	1	2 days	Yes	Sheep	-	1 year	1	NA	Grazing area
11CH90	2021-03-11	GantsMod	Myself	4	Windy	NA	8	On the ridge of a mountain	NA	NA	NA	NA	NA	NA	NA	NA	NA	NA
11CH90	2021-10-11	GantsMod	Myself	2	Windy	NA	8	On the ridge of a mountain	NA	NA	NA	NA	NA	NA	NA	NA	NA	NA
11CH90	11/18/2021	GantsMod	Myself	2	Sunny	NA	8	On the ridge of a mountain	NA	NA	NA	NA	NA	NA	NA	NA	NA	NA
11CH90	11/25/2021	GantsMod	Myself	1	Windy	NA	10	On the ridge of a mountain	NA	NA	NA	NA	NA	NA	NA	NA	NA	NA
11CH90	2021-01-12	GantsMod	Myself	3	Snowy	NA	12	On the ridge of a mountain	NA	NA	NA	NA	NA	NA	NA	NA	NA	NA
11CH90	2021-08-12	GantsMod	Myself	2	Sunny	6 days ago	15	On the ridge of a mountain	Wolf	2	NA	Yes	NA	NA	NA	NA	NA	NA
11CH90	12/15/2021	GantsMod	Myself	2	Sunny	NA	15	On the ridge of a mountain	NA	NA	NA	NA	NA	NA	NA	NA	NA	NA
11KS90	9/27/2020	Baga Yamaat	Myself	2	Sunny	5 days ago	2.5	On the hill	NA	NA	NA	NA	NA	NA	NA	NA	NA	NA
11KS90	2020-04-10	Baga Yamaat	Myself	2	Windy	NA	2.5	On the hill	NA	NA	NA	NA	NA	NA	NA	NA	NA	NA
11KS90	2020-10-10	Baga Yamaat	Myself	2	Windy	NA	2.5	On the hill	Snow leopard	1	2 days	Yes	Yak	-	2 years	1	Hip	NA
11KS90	10/16/2020	Baga Yamaat	Myself	2.5	Sunny	NA	2.5	On the hill	NA	NA	NA	NA	NA	NA	NA	NA	NA	NA
11KS90	10/23/2020	Baga Yamaat	Myself	3	Windy and snowy	NA	3.5	On the hill	NA	NA	NA	NA	NA	NA	NA	NA	NA	NA
11KS90	2020-01-11	Baga Yamaat	Myself	2.5	Sunny	NA	3.5	On the hill	NA	NA	NA	NA	NA	NA	NA	NA	NA	NA
11KS90	2020-08-11	Baga Yamaat	Myself	3	Windy	NA	3	On the hill	NA	NA	NA	NA	NA	NA	NA	NA	NA	NA
11KS90	11/16/2020	Baga Yamaat	Myself	2.5	Sunny	NA	3	On the hill	NA	NA	NA	NA	NA	NA	NA	NA	NA	NA
11KS90	11/23/2020	Baga Yamaat	Myself	3	Sunny	NA	3	On the hill	NA	NA	NA	NA	NA	NA	NA	NA	NA	NA
11KS90	11/30/2020	Baga Yamaat	Myself	2.5	Windy	NA	3	On the hill	NA	NA	NA	NA	NA	NA	NA	NA	NA	NA
11KS90	2020-07-12	Baga Yamaat	Myself	3	Sunny	NA	3	On the hill	NA	NA	NA	NA	NA	NA	NA	NA	NA	NA
11KS90	12/13/2020	Baga Yamaat	Myself	3	Sunny	NA	3	On the hill	NA	NA	NA	NA	NA	NA	NA	NA	NA	NA
11KS90	12/19/2020	Baga Yamaat	Myself	2	Sunny	4 days ago	2	On the hill	Wolf	1	3 days	Yes	NA	NA	NA	NA	NA	NA
11KS90	12/26/2020	Baga Yamaat	Myself	2	Sunny	NA	2	On the hill	NA	NA	NA	NA	NA	NA	NA	NA	NA	NA
11KS90	2021-01-01	Baga Yamaat	Myself	2	Windy	NA	2	On the hill	Snow leopard	3	2 days	Yes	Yak	-	4 years	1	All	Grazing area
11KS90	2021-07-01	Baga Yamaat	Myself	3	Sunny	NA	2	On the hill	NA	NA	NA	NA	NA	NA	NA	NA	NA	NA
11KS90	1/14/2021	Baga Yamaat	Myself	2	Windy	NA	3	On the hill	NA	NA	NA	NA	NA	NA	NA	NA	NA	NA
11KS90	1/20/2021	Baga Yamaat	Myself	1	Windy	NA	3	On the hill	Snow leopard	1	NA	NA	NA	NA	NA	NA	NA	NA
11KS90	1/27/2021	Baga Yamaat	Myself	2	Sunny	NA	2	On the hill	NA	NA	NA	NA	NA	NA	NA	NA	NA	NA
11KS90	2021-03-02	Baga Yamaat	Myself	2.5	Windy	NA	2	On the hill	NA	NA	NA	NA	NA	NA	NA	NA	NA	NA
11KS90	2021-09-02	Baga Yamaat	Myself	2	Snowy	NA	6	On the hill	Wolf	3	3 days	Yes	Goat	-	2 years	2	NA	Grazing area
11KS90	2/16/2021	Baga Yamaat	Myself	3	Snowy	NA	8	On the hill	Snow leopard	1	NA	NA	NA	NA	NA	NA	NA	NA
11KS90	2/23/2021	Baga Yamaat	Myself	4	Windy	NA	7	On the hill	NA	NA	NA	NA	NA	NA	NA	NA	NA	NA
11KS90	2/28/2021	Baga Yamaat	Myself	3	Windy	NA	7	On the hill	NA	NA	NA	NA	NA	NA	NA	NA	NA	NA
11KS90	2021-06-03	Baga Yamaat	Myself	2	Windy	NA	7	On the hill	NA	NA	NA	NA	NA	NA	NA	NA	NA	NA
11KS90	3/13/2021	Baga Yamaat	Myself	2	Windy	NA	6	On the hill	Snow leopard	1	NA	NA	NA	NA	NA	NA	NA	NA
11KS90	3/18/2021	Baga Yamaat	Myself	3	Windy	NA	6	On the hill	NA	NA	NA	NA	NA	NA	NA	NA	NA	NA
11KS90	3/25/2021	Baga Yamaat	Myself	3	Sunny	NA	NA	On the hill	NA	NA	NA	NA	NA	NA	NA	NA	NA	NA
11KS90	2021-02-04	Baga Yamaat	Myself	2	Windy	NA	NA	On the hill	NA	NA	NA	NA	NA	NA	NA	NA	NA	NA
11KS90	2021-09-04	Baga Yamaat	Myself	2	Sunny	NA	NA	On the hill	NA	NA	NA	NA	NA	NA	NA	NA	NA	NA
11KS90	4/16/2021	Baga Yamaat	Myself	2	Cloudy	NA	NA	On the hill	NA	NA	NA	NA	NA	NA	NA	NA	NA	NA
11KS90	4/22/2021	Baga Yamaat	Myself	3	Windy	NA	NA	On the hill	NA	NA	NA	NA	NA	NA	NA	NA	NA	NA
11KS90	4/29/2021	Baga Yamaat	Myself	2	Cloudy	NA	NA	On the hill	NA	NA	NA	NA	NA	NA	NA	NA	NA	NA
11KS90	2021-06-05	Baga Yamaat	Myself	3	Rainy	NA	NA	On the hill	NA	NA	NA	NA	NA	NA	NA	NA	NA	NA
11KS90	5/14/2021	Baga Yamaat	Myself	1	Cloudy	NA	NA	On the hill	NA	NA	NA	NA	NA	NA	NA	NA	NA	NA
11KS90	5/21/2021	Baga Yamaat	Myself	1	Sunny	NA	NA	On the hill	NA	NA	NA	NA	NA	NA	NA	NA	NA	NA
11KS90	5/29/2021	Baga Yamaat	Myself	1	Windy	NA	NA	On the hill	NA	NA	NA	NA	NA	NA	NA	NA	NA	NA
11KS90	2021-06-06	Baga Yamaat	Myself	3	Sunny	NA	NA	On the hill	NA	NA	NA	NA	NA	NA	NA	NA	NA	NA
11KS90	6/13/2021	Baga Yamaat	Myself	2	Rainy	NA	NA	On the hill	NA	NA	NA	NA	NA	NA	NA	NA	NA	NA
11KS90	6/20/2021	Tuvshin nuur	Myself	3	Sunny	NA	NA	Near the lake	NA	NA	NA	NA	NA	NA	NA	NA	NA	NA
11KS90	6/28/2021	Tuvshin nuur	Myself	2	Sunny	NA	NA	Near the lake	NA	NA	NA	NA	NA	NA	NA	NA	NA	NA
11KS90	2021-04-07	Tuvshin nuur	Myself	2	Sunny	NA	NA	Near the lake	NA	NA	NA	NA	NA	NA	NA	NA	NA	NA
11KS90	2021-12-07	Tuvshin nuur	Myself	2	Rainy	NA	NA	Near the lake	NA	NA	NA	NA	NA	NA	NA	NA	NA	NA
11KS90	7/19/2021	Tuvshin nuur	Myself	3	Windy	NA	NA	Near the lake	NA	NA	NA	NA	NA	NA	NA	NA	NA	NA
11KS90	7/26/2021	Tuvshin nuur	Myself	2	Sunny	NA	NA	Near the lake	NA	NA	NA	NA	NA	NA	NA	NA	NA	NA
11KS90	2021-03-08	Tuvshin nuur	Myself	3	Rainy	NA	NA	Near the lake	NA	NA	NA	NA	NA	NA	NA	NA	NA	NA
11KS90	2021-10-08	Tuvshin nuur	Myself	7	Rainy	NA	NA	Near the lake	NA	NA	NA	NA	NA	NA	NA	NA	NA	NA
11KS90	8/16/2021	Tuvshin nuur	Myself	1	Sunny	NA	NA	Near the lake	NA	NA	NA	NA	NA	NA	NA	NA	NA	NA
11KS90	8/25/2021	Tuvshin nuur	Myself	5	Sunny	NA	NA	Near the lake	NA	NA	NA	NA	NA	NA	NA	NA	NA	NA
11KS90	2021-02-09	Tuvshin nuur	Myself	3	Sunny	NA	NA	Near the lake	NA	NA	NA	NA	NA	NA	NA	NA	NA	NA
11KS90	2021-10-09	Tuvshin nuur	Myself	2	Sunny	NA	NA	Near the lake	NA	NA	NA	NA	NA	NA	NA	NA	NA	NA
11KS90	9/16/2021	Baga Yamaat	Myself	1	Sunny	NA	NA	On the hill	NA	NA	NA	NA	NA	NA	NA	NA	NA	NA
11KS90	9/23/2021	Baga Yamaat	Myself	2	Windy	NA	NA	On the hill	NA	NA	NA	NA	NA	NA	NA	NA	NA	NA
11KS90	9/30/2021	Baga Yamaat	Myself	1	Cloudy	NA	NA	On the hill	NA	NA	NA	NA	NA	NA	NA	NA	NA	NA
11KS90	2021-06-10	Baga Yamaat	Myself	1	Sunny	NA	NA	On the hill	NA	NA	NA	NA	NA	NA	NA	NA	NA	NA
11KS90	10/14/2021	Baga Yamaat	Myself	2	Cloudy	NA	NA	On the hill	NA	NA	NA	NA	NA	NA	NA	NA	NA	NA
11KS90	10/22/2021	Baga Yamaat	Myself	1	Sunny	NA	NA	On the hill	NA	NA	NA	NA	NA	NA	NA	NA	NA	NA
11KS90	10/30/2021	Baga Yamaat	Myself	2	Cloudy	7 days ago	10	On the hill	Wolf	8	2 days	Yes	Horse	-	NA	2	All	Grazing area
11KS90	2021-05-11	Baga Yamaat	Myself	1	Sunny	NA	11	On the hill	Wolf	4	3 days	NA	NA	NA	NA	NA	NA	NA
11KS90	2021-12-11	Baga Yamaat	Myself	1	Sunny	NA	11	On the hill	NA	NA	NA	NA	NA	NA	NA	NA	NA	NA
11KS90	11/19/2021	Baga Yamaat	Myself	2	Windy	NA	11	On the hill	NA	NA	NA	NA	NA	NA	NA	NA	NA	NA
11KS90	11/27/2021	Baga Yamaat	Myself	1	Sunny	3 days ago	20	On the hill	NA	NA	NA	NA	NA	NA	NA	NA	NA	NA
11KS90	2021-04-12	Baga Yamaat	Myself	4	Sunny	NA	21	On the hill	Snow leopard	3	2 days	NA	NA	NA	NA	NA	NA	NA
11KS90	2021-11-12	Baga Yamaat	Myself	2	Cloudy	NA	22	On the hill	NA	NA	NA	NA	NA	NA	NA	NA	NA	NA
11TL90	9/16/2020	Ulaan Zavsar	Myself	2	Sunny	2 days ago	2	Open space	NA	NA	NA	NA	NA	NA	NA	NA	NA	NA
11TL90	9/23/2020	NA	Myself	3	Sunny	NA	NA	Open space	NA	NA	NA	NA	NA	NA	NA	NA	NA	NA
11TL90	2020-07-10	NA	Myself	3	Sunny	NA	NA	Open space	NA	NA	NA	NA	NA	NA	NA	NA	NA	NA
11TL90	10/15/2020	NA	Myself	2	Windy	NA	NA	Open space	NA	NA	NA	NA	NA	NA	NA	NA	NA	NA
11TL90	10/22/2020	NA	Myself	2	Sunny	NA	NA	Open space	Wolf	2	NA	NA	NA	NA	NA	NA	NA	NA
11TL90	10/29/2020	NA	Myself	3	Sunny	NA	NA	Open space	NA	NA	NA	NA	NA	NA	NA	NA	NA	NA
11TL90	2020-05-11	Naran	Myself	1	Cloudy	NA	NA	Open space	NA	NA	NA	NA	NA	NA	NA	NA	NA	NA
11TL90	11/14/2020	NA	Myself	3	Snowy	NA	3	Open space	Wolf	1	2 days	Yes	Yak	-	1 year	1	NA	NA
11TL90	11/22/2020	NA	Myself	2	Sunny	7 days ago	NA	Open space	NA	NA	NA	NA	NA	NA	NA	NA	NA	NA
11TL90	11/30/2020	NA	Myself	3	Cloudy	NA	NA	Open space	NA	NA	NA	NA	NA	NA	NA	NA	NA	NA
11TL90	2020-07-12	NA	Myself	2	Cloudy	NA	NA	Open space	NA	NA	NA	NA	NA	NA	NA	NA	NA	NA
11TL90	12/15/2020	NA	Myself	2	Sunny	NA	NA	Open space	Wolf	3	NA	NA	NA	NA	NA	NA	NA	NA
11TL90	12/23/2020	Khar Khonkhoo	Myself	2	Sunny	NA	3	On the ridge of a mountain	NA	NA	NA	NA	NA	NA	NA	NA	NA	NA
11TL90	12/30/2020	Khar Khonkhoo	Myself	3	Sunny	NA	3	On the ridge of a mountain	NA	NA	NA	NA	NA	NA	NA	NA	NA	NA
11TL90	2021-05-01	Khar Khonkhoo	Myself	3	Sunny	NA	3	On the ridge of a mountain	NA	NA	NA	NA	NA	NA	NA	NA	NA	NA
11TL90	2021-12-01	Khar Khonkhoo	Myself	2	Windy	NA	2	On the ridge of a mountain	NA	NA	NA	NA	NA	NA	NA	NA	NA	NA
11TL90	1/19/2021	Khar Khonkhoo	Myself	2	Sunny	NA	3	On the ridge of a mountain	NA	NA	NA	NA	NA	NA	NA	NA	NA	NA
11TL90	1/26/2021	Khar Khonkhoo	Myself	3	Snowy	NA	5	On the ridge of a mountain	NA	NA	NA	NA	NA	NA	NA	NA	NA	NA
11TL90	2021-02-02	Khar Khonkhoo	Myself	3	Cloudy	NA	4	On the ridge of a mountain	NA	NA	NA	NA	NA	NA	NA	NA	NA	NA
11TL90	2021-09-02	Khar Khonkhoo	Myself	3	Snowy	NA	6	On the ridge of a mountain	NA	NA	NA	NA	NA	NA	NA	NA	NA	NA
11TL90	2/16/2021	Khar Khonkhoo	Myself	2	Sunny	NA	5	On the ridge of a mountain	Wolf	1	3 days	Yes	Yak	-	3 years	1	NA	NA
11TL90	2/23/2021	Khar Khonkhoo	Myself	3	Cloudy	NA	4	On the ridge of a mountain	NA	NA	NA	NA	NA	NA	NA	NA	NA	NA
11TL90	2/28/2021	Khar Khonkhoo	Myself	2	Cloudy	NA	3	On the ridge of a mountain	NA	NA	NA	NA	NA	NA	NA	NA	NA	NA
11TL90	2021-05-03	Khar Khonkhoo	Myself	2	Sunny	NA	3	On the ridge of a mountain	Wolf	1	NA	NA	NA	NA	NA	NA	NA	NA
11TL90	3/13/2021	Khar Khonkhoo	Myself	2	Windy	NA	3	On the ridge of a mountain	NA	NA	NA	NA	NA	NA	NA	NA	NA	NA
11TL90	3/20/2021	Khar Khonkhoo	Myself	2	Sunny	NA	NA	On the ridge of a mountain	NA	NA	NA	NA	NA	NA	NA	NA	NA	NA
11TL90	3/26/2021	Khar Khonkhoo	Myself	2	Sunny	NA	NA	On the ridge of a mountain	NA	NA	NA	NA	NA	NA	NA	NA	NA	NA
11TL90	2021-02-04	Khar Khonkhoo	Myself	3	Sunny	NA	NA	On the ridge of a mountain	NA	NA	NA	NA	NA	NA	NA	NA	NA	NA
11TL90	2021-09-04	Khar Khonkhoo	Myself	2	Windy	NA	NA	On the ridge of a mountain	NA	NA	NA	NA	NA	NA	NA	NA	NA	NA
11TL90	4/16/2021	Khar Khonkhoo	Myself	2	Sunny	NA	NA	On the ridge of a mountain	NA	NA	NA	NA	NA	NA	NA	NA	NA	NA
11TL90	4/22/2021	Khar Khonkhoo	Myself	3	Snowy	NA	NA	On the ridge of a mountain	NA	NA	NA	NA	NA	NA	NA	NA	NA	NA
11TL90	4/28/2021	Khar Khonkhoo	Myself	2	Cloudy	NA	NA	On the ridge of a mountain	NA	NA	NA	NA	NA	NA	NA	NA	NA	NA
11TL90	2021-05-05	Khar Khonkhoo	Myself	3	Snowy	NA	NA	On the ridge of a mountain	NA	NA	NA	NA	NA	NA	NA	NA	NA	NA
11TL90	2021-11-05	Khar Khonkhoo	Myself	2	Sunny	NA	NA	On the ridge of a mountain	Wolf	NA	2 days	NA	NA	NA	NA	NA	NA	NA
11TL90	5/18/2021	Khar Khonkhoo	Myself	3	Cloudy	NA	NA	On the ridge of a mountain	NA	NA	NA	NA	NA	NA	NA	NA	NA	NA
11TL90	5/25/2021	Khar Khonkhoo	Myself	3	Cloudy	NA	NA	On the ridge of a mountain	NA	NA	NA	NA	NA	NA	NA	NA	NA	NA
11TL90	5/31/2021	Khar Khonkhoo	Myself	2	Sunny	NA	NA	On the ridge of a mountain	NA	NA	NA	NA	NA	NA	NA	NA	NA	NA
11TL90	2021-06-06	Khar Khonkhoo	Myself	3	Windy	NA	NA	On the ridge of a mountain	NA	NA	NA	NA	NA	NA	NA	NA	NA	NA
11TL90	6/13/2021	Khar Khonkhoo	Myself	3	Sunny	NA	NA	On the ridge of a mountain	NA	NA	NA	NA	NA	NA	NA	NA	NA	NA
11TL90	6/19/2021	Tsagaan gol	Myself	3	Sunny	NA	NA	On the ridge of a mountain	NA	NA	NA	NA	NA	NA	NA	NA	NA	NA
11TL90	6/26/2021	Tsagaan gol	Myself	2	Rainy	NA	NA	On the ridge of a mountain	NA	NA	NA	NA	NA	NA	NA	NA	NA	NA
11TL90	2021-02-07	Tsagaan gol	Myself	3	Sunny	NA	NA	On the ridge of a mountain	NA	NA	NA	NA	NA	NA	NA	NA	NA	NA
11TL90	2021-09-07	Tsagaan gol	Myself	1	Rainy	NA	NA	On the ridge of a mountain	NA	NA	NA	NA	NA	NA	NA	NA	NA	NA
11TL90	7/16/2021	Tsagaan gol	Myself	3	Sunny	NA	NA	On the ridge of a mountain	NA	NA	NA	NA	NA	NA	NA	NA	NA	NA
11TL90	7/23/2021	Tsagaan gol	Myself	2	Sunny	NA	NA	On the ridge of a mountain	NA	NA	NA	NA	NA	NA	NA	NA	NA	NA
11TL90	7/30/2021	Tsagaan gol	Myself	2	Sunny	NA	NA	On the ridge of a mountain	NA	NA	NA	NA	NA	NA	NA	NA	NA	NA
11TL90	2021-06-08	Tsagaan gol	Myself	1	Rainy	NA	NA	On the ridge of a mountain	NA	NA	NA	NA	NA	NA	NA	NA	NA	NA
11TL90	8/15/2021	Tsagaan gol	Myself	2	Rainy	NA	NA	On the ridge of a mountain	NA	NA	NA	NA	NA	NA	NA	NA	NA	NA
11TL90	8/22/2021	Tsagaan gol	Myself	2	Rainy	NA	NA	On the ridge of a mountain	NA	NA	NA	NA	NA	NA	NA	NA	NA	NA
11TL90	8/29/2021	Tsagaan gol	Myself	4	Sunny	NA	NA	On the ridge of a mountain	NA	NA	NA	NA	NA	NA	NA	NA	NA	NA
11TL90	2021-06-09	Tsagaan gol	Myself	1	Sunny	NA	NA	On the ridge of a mountain	NA	NA	NA	NA	NA	NA	NA	NA	NA	NA
11TL90	9/13/2021	Tsagaan gol	Myself	2	Sunny	NA	NA	On the ridge of a mountain	NA	NA	NA	NA	NA	NA	NA	NA	NA	NA
11TL90	9/20/2021	Tsagaan gol	Myself	2	Sunny	NA	NA	On the ridge of a mountain	NA	NA	NA	NA	NA	NA	NA	NA	NA	NA
11TL90	9/27/2021	Ulaan Zavsar	Myself	3	Windy	NA	NA	Open space	NA	NA	NA	NA	NA	NA	NA	NA	NA	NA
11TL90	2021-04-10	Ulaan Zavsar	Myself	3	Sunny	NA	NA	Open space	NA	NA	NA	NA	NA	NA	NA	NA	NA	NA
11TL90	2021-11-10	Ulaan Zavsar	Myself	3	Sunny	NA	NA	Open space	NA	NA	NA	NA	NA	NA	NA	NA	NA	NA
11TL90	10/17/2021	Ulaan Zavsar	Myself	3	Windy	NA	NA	Open space	NA	NA	NA	NA	NA	NA	NA	NA	NA	NA
11TL90	10/25/2021	Ulaan Zavsar	Myself	2	Sunny	2 days ago	4	Open space	NA	NA	NA	NA	NA	NA	NA	NA	NA	NA
11TL90	2021-01-11	Ulaan Zavsar	Myself	3	Cloudy	NA	4	Open space	NA	NA	NA	NA	NA	NA	NA	NA	NA	NA
11TL90	2021-08-11	Naran	Myself	2	Cloudy	NA	4	Open space	Wolf	2	2 days	Yes	NA	NA	NA	NA	NA	NA
11TL90	11/15/2021	Naran	Myself	4	Windy	NA	4	Open space	NA	NA	NA	NA	NA	NA	NA	NA	NA	NA
11TL90	11/22/2021	Naran	Myself	3	Cloudy	NA	4	Open space	NA	NA	NA	NA	NA	NA	NA	NA	NA	NA
11TL90	11/30/2021	Naran	Myself	2	Sunny	5 days ago	7	Open space	NA	NA	NA	NA	NA	NA	NA	NA	NA	NA
11TL90	2021-07-12	Naran	Myself	2	Sunny	NA	8	Open space	NA	NA	NA	NA	NA	NA	NA	NA	NA	NA
11TL90	12/15/2021	Naran	Myself	3	Sunny	NA	8	Open space	NA	NA	NA	NA	NA	NA	NA	NA	NA	NA
12CH90	9/29/2020	GantsMod	Myself	4	Windy	NA	4	Mountain valley	NA	NA	NA	NA	NA	NA	NA	NA	NA	NA
12CH90	2020-05-10	GantsMod	Myself	3	Sunny	NA	3	Mountain valley	Wolf	1	1 day	Yes	Goat	-	3 Years	1	All	Grazing area
12CH90	2020-12-10	GantsMod	Myself	3	Windy	NA	3	Mountain valley	NA	NA	NA	NA	NA	NA	NA	NA	NA	NA
12CH90	10/19/2020	GantsMod	Myself	3	Sunny	NA	3	Mountain valley	NA	NA	NA	NA	NA	NA	NA	NA	NA	NA
12CH90	10/26/2020	GantsMod	Myself	4	Windy	NA	3	Mountain valley	NA	NA	NA	NA	NA	NA	NA	NA	NA	NA
12CH90	2020-04-11	GantsMod	Myself	5	Sunny	NA	4	Mountain valley	NA	NA	NA	NA	NA	NA	NA	NA	NA	NA
12CH90	2020-11-11	GantsMod	Myself	3	Windy	NA	4	Mountain valley	Wolf	1	3 days	Yes	NA	NA	NA	NA	NA	NA
12CH90	11/18/2020	GantsMod	Myself	3	Windy	NA	3	Mountain valley	NA	NA	NA	NA	NA	NA	NA	NA	NA	NA
12CH90	11/25/2020	GantsMod	Myself	3	Sunny	NA	2	Mountain valley	NA	NA	NA	NA	NA	NA	NA	NA	NA	NA
12CH90	2020-02-12	GantsMod	Myself	2	Windy	NA	2	Mountain valley	NA	NA	NA	NA	NA	NA	NA	NA	NA	NA
12CH90	2020-09-12	GantsMod	Myself	4	Windy	NA	2	Mountain valley	Wolf	1	NA	Yes	NA	NA	NA	NA	NA	NA
12CH90	12/16/2020	GantsMod	Myself	1	Sunny	NA	1	Mountain valley	NA	NA	NA	NA	NA	NA	NA	NA	NA	NA
12CH90	12/22/2020	GantsMod	Myself	3	Sunny	NA	3	Mountain valley	NA	NA	NA	NA	NA	NA	NA	NA	NA	NA
12CH90	12/29/2020	GantsMod	Myself	3	Sunny	NA	3	Mountain valley	NA	NA	NA	NA	NA	NA	NA	NA	NA	NA
12CH90	2021-04-01	GantsMod	Myself	3	Windy	NA	3	Mountain valley	Wolf	1	3 days	Yes	NA	NA	NA	NA	NA	NA
12CH90	2021-11-01	GantsMod	Myself	3	Sunny	NA	2	Mountain valley	NA	NA	NA	NA	NA	NA	NA	NA	NA	NA
12CH90	1/17/2021	GantsMod	Myself	4	Windy	NA	2	Mountain valley	NA	NA	NA	NA	NA	NA	NA	NA	NA	NA
12CH90	1/24/2021	GantsMod	Myself	5	Sunny	NA	2	Mountain valley	NA	NA	NA	NA	NA	NA	NA	NA	NA	NA
12CH90	2021-01-02	GantsMod	Myself	3	Windy	NA	2	Mountain valley	NA	NA	NA	NA	NA	NA	NA	NA	NA	NA
12CH90	2021-07-02	GantsMod	Myself	3	Windy	3 days ago	6	Mountain valley	NA	NA	NA	NA	NA	NA	NA	NA	NA	NA
12CH90	2/13/2021	GantsMod	Myself	3	Snowy	NA	13	Mountain valley	NA	NA	NA	NA	NA	NA	NA	NA	NA	NA
12CH90	2/20/2021	GantsMod	Myself	2	Snowy	NA	15	Mountain valley	NA	NA	NA	NA	NA	NA	NA	NA	NA	NA
12CH90	2/26/2021	GantsMod	Myself	4	Windy	NA	13	Mountain valley	NA	NA	NA	NA	NA	NA	NA	NA	NA	NA
12CH90	2021-04-03	GantsMod	Myself	2	Windy	NA	13	Mountain valley	NA	NA	NA	NA	NA	NA	NA	NA	NA	NA
12CH90	2021-11-03	GantsMod	Myself	4	Windy	NA	11	Mountain valley	Wolf	1	2 days	Yes	Sheep	-	2 years	1	NA	Grazing area
12CH90	3/17/2021	GantsMod	Myself	1	Windy	NA	11	Mountain valley	NA	NA	NA	NA	NA	NA	NA	NA	NA	NA
12CH90	3/24/2021	GantsMod	Myself	3	Windy	NA	10	Mountain valley	NA	NA	NA	NA	NA	NA	NA	NA	NA	NA
12CH90	2021-01-04	GantsMod	Myself	2	Windy	NA	2	Mountain valley	Wolf	1	2 days	Yes	Horse	-	2 years	1	Hip	Grazing area
12CH90	2021-07-04	GantsMod	Myself	3	Windy	NA	2	Mountain valley	NA	NA	NA	NA	NA	NA	NA	NA	NA	NA
12CH90	2021-12-04	GantsMod	Myself	4	Cloudy	NA	NA	Mountain valley	NA	NA	NA	NA	NA	NA	NA	NA	NA	NA
12CH90	4/17/2021	GantsMod	Myself	2	Sunny	NA	NA	Mountain valley	NA	NA	NA	NA	NA	NA	NA	NA	NA	NA
12CH90	4/24/2021	GantsMod	Myself	3	Snowy and rainy	NA	NA	Mountain valley	NA	NA	NA	NA	NA	NA	NA	NA	NA	NA
12CH90	4/30/2021	GantsMod	Myself	6	Windy	NA	NA	Mountain valley	NA	NA	NA	NA	NA	NA	NA	NA	NA	NA
12CH90	2021-07-05	GantsMod	Myself	2	Sunny	NA	NA	Mountain valley	NA	NA	NA	NA	NA	NA	NA	NA	NA	NA
12CH90	5/14/2021	GantsMod	Myself	2	Rainy	NA	NA	Mountain valley	NA	NA	NA	NA	NA	NA	NA	NA	NA	NA
12CH90	5/19/2021	GantsMod	Myself	4	Cloudy	NA	NA	Mountain valley	NA	NA	NA	NA	NA	NA	NA	NA	NA	NA
12CH90	5/25/2021	GantsMod	Myself	2	Rainy	NA	NA	Mountain valley	NA	NA	NA	NA	NA	NA	NA	NA	NA	NA
12CH90	2021-01-06	GantsMod	Myself	3	Sunny	NA	NA	Mountain valley	NA	NA	NA	NA	NA	NA	NA	NA	NA	NA
12CH90	2021-09-06	GantsMod	Myself	1	Windy	NA	NA	Mountain valley	NA	NA	NA	NA	NA	NA	NA	NA	NA	NA
12CH90	6/14/2021	GantsMod	Myself	3	Rainy	NA	NA	Mountain valley	NA	NA	NA	NA	NA	NA	NA	NA	NA	NA
12CH90	6/21/2021	Gants Mod Value	Myself	3	Rainy	NA	NA	Mountain valley	NA	NA	NA	NA	NA	NA	NA	NA	NA	NA
12CH90	6/27/2021	Gants Mod Value	Myself	2	Sunny	NA	NA	Mountain valley	NA	NA	NA	NA	NA	NA	NA	NA	NA	NA
12CH90	2021-04-07	Gants Mod Value	Myself	3	Sunny	NA	NA	Mountain valley	NA	NA	NA	NA	NA	NA	NA	NA	NA	NA
12CH90	2021-12-07	Gants Mod Value	Myself	2	Sunny	NA	NA	Mountain valley	NA	NA	NA	NA	NA	NA	NA	NA	NA	NA
12CH90	7/19/2021	Gants Mod Value	Myself	3	Rainy	NA	NA	Mountain valley	NA	NA	NA	NA	NA	NA	NA	NA	NA	NA
12CH90	7/26/2021	Gants Mod Value	Myself	2	Sunny	NA	NA	Mountain valley	NA	NA	NA	NA	NA	NA	NA	NA	NA	NA
12CH90	2021-04-08	Gants Mod Value	Myself	3	Sunny	NA	NA	Mountain valley	NA	NA	NA	NA	NA	NA	NA	NA	NA	NA
12CH90	2021-11-08	Gants Mod Value	Myself	3	Sunny	NA	NA	Mountain valley	NA	NA	NA	NA	NA	NA	NA	NA	NA	NA
12CH90	8/19/2021	Gants Mod Value	Myself	2	Sunny	NA	NA	Mountain valley	NA	NA	NA	NA	NA	NA	NA	NA	NA	NA
12CH90	8/25/2021	Gants Mod Value	Myself	1	Sunny	NA	NA	Mountain valley	NA	NA	NA	NA	NA	NA	NA	NA	NA	NA
12CH90	2021-02-09	Gants Mod Value	Myself	2	Rainy	NA	NA	Mountain valley	NA	NA	NA	NA	NA	NA	NA	NA	NA	NA
12CH90	2021-09-09	Gants Mod Value	Myself	2	Sunny	NA	NA	Mountain valley	NA	NA	NA	NA	NA	NA	NA	NA	NA	NA
12CH90	9/16/2021	Gants Mod Value	Myself	2	Sunny	NA	NA	Mountain valley	NA	NA	NA	NA	NA	NA	NA	NA	NA	NA
12CH90	9/23/2021	GantsMod	Myself	4	Sunny	NA	NA	Mountain valley	NA	NA	NA	NA	NA	NA	NA	NA	NA	NA
12CH90	9/30/2021	GantsMod	Myself	3	Sunny	NA	NA	Mountain valley	NA	NA	NA	NA	NA	NA	NA	NA	NA	NA
12CH90	2021-05-10	GantsMod	Myself	3	Cloudy	NA	NA	Mountain valley	NA	NA	NA	NA	NA	NA	NA	NA	NA	NA
12CH90	2021-12-10	GantsMod	Myself	3	Sunny	NA	NA	Mountain valley	NA	NA	NA	NA	NA	NA	NA	NA	NA	NA
12CH90	10/19/2021	GantsMod	Myself	4	Cloudy	NA	NA	Mountain valley	NA	NA	NA	NA	NA	NA	NA	NA	NA	NA
12CH90	10/26/2021	GantsMod	Myself	3	Sunny	5 days ago	10	Mountain valley	Wolf	2	1 day	Yes	Sheep	-	2 years	1	Back side	Grazing area
12CH90	2021-03-11	GantsMod	Myself	3	Windy	NA	10	Mountain valley	NA	NA	NA	NA	NA	NA	NA	NA	NA	NA
12CH90	2021-10-11	GantsMod	Myself	3	Windy	NA	10	Mountain valley	NA	NA	NA	NA	NA	NA	NA	NA	NA	NA
12CH90	11/18/2021	GantsMod	Myself	3	Sunny	NA	10	Mountain valley	NA	NA	NA	NA	NA	NA	NA	NA	NA	NA
12CH90	11/25/2021	GantsMod	Myself	3	Windy	NA	10	Mountain valley	NA	NA	NA	NA	NA	NA	NA	NA	NA	NA
12CH90	2021-04-12	GantsMod	Myself	4	Windy	3 days ago	14	Mountain valley	NA	NA	NA	NA	NA	NA	NA	NA	NA	NA
12CH90	12/13/2021	GantsMod	Myself	7	Sunny	NA	14	Mountain valley	Wolf	2	NA	Yes	NA	NA	NA	NA	NA	NA
12KS90	9/27/2020	Baga Yamaat	Myself	2	Sunny	NA	2.5	On the hill	NA	NA	NA	NA	NA	NA	NA	NA	NA	NA
12KS90	2020-04-10	Baga Yamaat	Myself	2.5	Windy	NA	3	On the hill	NA	NA	NA	NA	NA	NA	NA	NA	NA	NA
12KS90	2020-10-10	Baga Yamaat	Myself	3	Windy	NA	3	On the hill	NA	NA	NA	NA	NA	NA	NA	NA	NA	NA
12KS90	10/16/2020	Baga Yamaat	Myself	3	Sunny	NA	3	On the hill	Wolf	1	NA	Yes	Goat	-	3 years	1	All	NA
12KS90	10/22/2020	Baga Yamaat	Myself	3	Sunny	NA	3.5	On the hill	NA	NA	NA	NA	NA	NA	NA	NA	NA	NA
12KS90	10/29/2020	Baga Yamaat	Myself	2.5	Sunny	NA	2.5	On the hill	NA	NA	NA	NA	NA	NA	NA	NA	NA	NA
12KS90	2020-06-11	Baga Yamaat	Myself	3	Windy	NA	3.5	On the hill	Snow leopard	1	NA	Yes	Horse	-	1 year	1	Chest and thighs	NA
12KS90	11/13/2020	Baga Yamaat	Myself	2.5	Sunny	NA	3	On the hill	NA	NA	NA	NA	NA	NA	NA	NA	NA	NA
12KS90	11/20/2020	Baga Yamaat	Myself	3	Windy	NA	3	On the hill	NA	NA	NA	NA	NA	NA	NA	NA	NA	NA
12KS90	11/27/2020	Baga Yamaat	Myself	2.5	Sunny	NA	3	On the hill	NA	NA	NA	NA	NA	NA	NA	NA	NA	NA
12KS90	2020-04-12	Baga Yamaat	Myself	2.5	Windy	NA	2.5	On the hill	NA	NA	NA	NA	NA	NA	NA	NA	NA	NA
12KS90	2020-11-12	Baga Yamaat	Myself	2.5	Sunny	NA	3	On the hill	NA	NA	NA	NA	NA	NA	NA	NA	NA	NA
12KS90	12/18/2020	Baga Yamaat	Myself	1	Sunny	4 days ago	2	On the hill	NA	NA	NA	NA	NA	NA	NA	NA	NA	NA
12KS90	12/24/2020	Baga Yamaat	Myself	2	Sunny	NA	2	On the hill	NA	NA	NA	NA	NA	NA	NA	NA	NA	NA
12KS90	12/31/2020	Baga Yamaat	Myself	2	Windy	NA	2	On the hill	NA	NA	NA	NA	NA	NA	NA	NA	NA	NA
12KS90	2021-06-01	Baga Yamaat	Myself	3	Sunny	NA	2	On the hill	Wolf	1	2 days	Yes	Goat	-	3 years	1	All	NA
12KS90	1/14/2021	Baga Yamaat	Myself	2	Windy	NA	3	On the hill	NA	NA	NA	NA	NA	NA	NA	NA	NA	NA
12KS90	1/21/2021	Baga Yamaat	Myself	1	Windy	NA	3	On the hill	NA	NA	NA	NA	NA	NA	NA	NA	NA	NA
12KS90	1/28/2021	Baga Yamaat	Myself	2	Sunny	NA	2	On the hill	Snow leopard	2	3 days	Yes	Horse	-	2 years	1	Back side	NA
12KS90	2021-05-02	Baga Yamaat	Myself	2	Windy	NA	2	On the hill	NA	NA	NA	NA	NA	NA	NA	NA	NA	NA
12KS90	2021-11-02	Baga Yamaat	Myself	2	Snowy	NA	6	On the hill	NA	NA	NA	NA	NA	NA	NA	NA	NA	NA
12KS90	2/17/2021	Baga Yamaat	Myself	3	Snowy	NA	8	On the hill	NA	NA	NA	NA	NA	NA	NA	NA	NA	NA
12KS90	2/25/2021	Baga Yamaat	Myself	2	Windy	NA	7	On the hill	NA	NA	NA	NA	NA	NA	NA	NA	NA	NA
12KS90	2021-02-03	Baga Yamaat	Myself	3	Windy	NA	7	On the hill	NA	NA	NA	NA	NA	NA	NA	NA	NA	NA
12KS90	2021-06-03	Baga Yamaat	Myself	2	Windy	NA	7	On the hill	NA	NA	NA	NA	NA	NA	NA	NA	NA	NA
12KS90	3/17/2021	Baga Yamaat	Myself	4	Windy	NA	6	On the hill	NA	NA	NA	NA	NA	NA	NA	NA	NA	NA
12KS90	3/21/2021	Baga Yamaat	Myself	3	Windy	NA	6	On the hill	NA	NA	NA	NA	NA	NA	NA	NA	NA	NA
12KS90	3/28/2021	Baga Yamaat	Myself	1	Sunny	NA	NA	On the hill	NA	NA	NA	NA	NA	NA	NA	NA	NA	NA
12KS90	2021-04-04	Baga Yamaat	Myself	2	Windy	NA	NA	On the hill	NA	NA	NA	NA	NA	NA	NA	NA	NA	NA
12KS90	2021-11-04	Baga Yamaat	Myself	2	Sunny	NA	NA	On the hill	NA	NA	NA	NA	NA	NA	NA	NA	NA	NA
12KS90	4/17/2021	Baga Yamaat	Myself	3	Cloudy	NA	NA	On the hill	NA	NA	NA	NA	NA	NA	NA	NA	NA	NA
12KS90	4/24/2021	Baga Yamaat	Myself	2	Windy	NA	NA	On the hill	NA	NA	NA	NA	NA	NA	NA	NA	NA	NA
12KS90	2021-01-05	Baga Yamaat	Myself	1	Cloudy	NA	NA	On the hill	NA	NA	NA	NA	NA	NA	NA	NA	NA	NA
12KS90	2021-08-05	Baga Yamaat	Myself	2	Rainy	NA	NA	On the hill	Wolf	1	2 days	Yes	Goat	-	3 years	1	All	NA
12KS90	5/15/2021	Baga Yamaat	Myself	2	Rainy	NA	NA	On the hill	NA	NA	NA	NA	NA	NA	NA	NA	NA	NA
12KS90	5/22/2021	Baga Yamaat	Myself	2	Sunny	NA	NA	On the hill	NA	NA	NA	NA	NA	NA	NA	NA	NA	NA
12KS90	5/28/2021	Baga Yamaat	Myself	3	Windy	NA	NA	On the hill	NA	NA	NA	NA	NA	NA	NA	NA	NA	NA
12KS90	2021-05-06	Baga Yamaat	Myself	2	Sunny	NA	NA	On the hill	NA	NA	NA	NA	NA	NA	NA	NA	NA	NA
12KS90	2021-12-06	Baga Yamaat	Myself	3	Rainy	NA	NA	On the hill	NA	NA	NA	NA	NA	NA	NA	NA	NA	NA
12KS90	6/18/2021	Tuvshin nuur	Myself	4	Sunny	NA	NA	Near the lake	NA	NA	NA	NA	NA	NA	NA	NA	NA	NA
12KS90	6/25/2021	Tuvshin nuur	Myself	2	Windy	NA	NA	Near the lake	NA	NA	NA	NA	NA	NA	NA	NA	NA	NA
12KS90	2021-01-07	Tuvshin nuur	Myself	2	Sunny	NA	NA	Near the lake	NA	NA	NA	NA	NA	NA	NA	NA	NA	NA
12KS90	2021-08-07	Tuvshin nuur	Myself	6	Cloudy	NA	NA	Near the lake	NA	NA	NA	NA	NA	NA	NA	NA	NA	NA
12KS90	7/16/2021	Tuvshin nuur	Myself	2	Windy	NA	NA	Near the lake	NA	NA	NA	NA	NA	NA	NA	NA	NA	NA
12KS90	7/24/2021	Tuvshin nuur	Myself	1	Cloudy	NA	NA	Near the lake	NA	NA	NA	NA	NA	NA	NA	NA	NA	NA
12KS90	2021-01-08	Tuvshin nuur	Myself	2	Rainy	NA	NA	Near the lake	NA	NA	NA	NA	NA	NA	NA	NA	NA	NA
12KS90	2021-07-08	Tuvshin nuur	Myself	3	Rainy	NA	NA	Near the lake	NA	NA	NA	NA	NA	NA	NA	NA	NA	NA
12KS90	8/16/2021	Tuvshin nuur	Myself	2	Sunny	NA	NA	Near the lake	NA	NA	NA	NA	NA	NA	NA	NA	NA	NA
12KS90	8/24/2021	Tuvshin nuur	Myself	3	Windy	NA	NA	Near the lake	NA	NA	NA	NA	NA	NA	NA	NA	NA	NA
12KS90	2021-02-09	Baga Yamaat	Myself	2	Sunny	NA	NA	On the hill	NA	NA	NA	NA	NA	NA	NA	NA	NA	NA
12KS90	2021-09-09	Baga Yamaat	Myself	4	Rainy	NA	NA	On the hill	NA	NA	NA	NA	NA	NA	NA	NA	NA	NA
12KS90	9/14/2021	Baga Yamaat	Myself	2	Sunny	NA	NA	On the hill	NA	NA	NA	NA	NA	NA	NA	NA	NA	NA
12KS90	9/21/2021	Baga Yamaat	Myself	0.5	Sunny	NA	NA	On the hill	NA	NA	NA	NA	NA	NA	NA	NA	NA	NA
12KS90	9/27/2021	Baga Yamaat	Myself	1	Cloudy	NA	NA	On the hill	NA	NA	NA	NA	NA	NA	NA	NA	NA	NA
12KS90	2021-03-10	Baga Yamaat	Myself	1	Windy	NA	NA	On the hill	NA	NA	NA	NA	NA	NA	NA	NA	NA	NA
12KS90	2021-11-10	Baga Yamaat	Myself	1	Sunny	NA	NA	On the hill	Wolf	1	NA	Yes	Goat	-	3 years	1	All	NA
12KS90	10/18/2021	Baga Yamaat	Myself	2	Sunny	NA	NA	On the hill	NA	NA	NA	NA	NA	NA	NA	NA	NA	NA
12KS90	10/25/2021	Baga Yamaat	Myself	3	Cloudy	2 days ago	12	On the hill	NA	NA	NA	NA	NA	NA	NA	NA	NA	NA
12KS90	2021-02-11	Baga Yamaat	Myself	1	Windy	NA	12	On the hill	Wolf	9	5 days	Yes	Horse	-	NA	2	All	Grazing area
12KS90	2021-09-11	Baga Yamaat	Myself	1	Sunny	NA	13	On the hill	NA	NA	NA	NA	NA	NA	NA	NA	NA	NA
12KS90	11/16/2021	Baga Yamaat	Myself	0.5	Windy	NA	13	On the hill	NA	NA	NA	NA	NA	NA	NA	NA	NA	NA
12KS90	11/24/2021	Baga Yamaat	Myself	2	Snowy	1 day ago	25	On the hill	Snow leopard	3	1 day	Yes	Goat	-	NA	2	NA	Grazing area
12KS90	2021-01-12	Baga Yamaat	Myself	1	Sunny	NA	25	On the hill	Wolf	6	4 days	NA	NA	NA	NA	NA	NA	NA
12KS90	2021-09-12	Baga Yamaat	Myself	1	Sunny	NA	25	On the hill	NA	NA	NA	NA	NA	NA	NA	NA	NA	NA
12KS90	12/15/2021	Baga Yamaat	Myself	2	Cloudy	NA	25	On the hill	NA	NA	NA	NA	NA	NA	NA	NA	NA	NA
12TL90	9/16/2020	Ulaan Zavsar	Myself	5	Sunny	18 days ago	3	Open space	Wolf	NA	NA	NA	NA	NA	NA	NA	NA	NA
12TL90	9/22/2020	Ulaan Zavsar	Myself	2	Sunny	NA	NA	Open space	NA	NA	NA	NA	NA	NA	NA	NA	NA	NA
12TL90	9/28/2020	Ulaan Zavsar	Myself	5	Sunny	NA	NA	Open space	NA	NA	NA	NA	NA	NA	NA	NA	NA	NA
12TL90	2020-03-10	Ulaan Zavsar	Myself	4	Cloudy	NA	NA	Open space	NA	NA	NA	NA	NA	NA	NA	NA	NA	NA
12TL90	2020-10-10	Naran	Myself	3	Sunny	7 days ago	2	Open space	Wolf	1	3 days	NA	NA	NA	NA	NA	NA	NA
12TL90	10/16/2020	Naran	Myself	3	Sunny	NA	NA	Open space	NA	NA	NA	NA	NA	NA	NA	NA	NA	NA
12TL90	10/21/2020	Naran	Myself	2	Sunny	16 days ago	2	Open space	Wolf	1	3 days	Yes	Yak	-	3 years	1	NA	NA
12TL90	10/30/2020	Khar Khonkhoo	Myself	4	Cloudy	25 days ago	2	Open space	Wolf	NA	2 days	NA	NA	NA	NA	NA	NA	NA
12TL90	2020-06-11	Khar Khonkhoo	Myself	3	Sunny	NA	NA	Open space	NA	NA	NA	NA	NA	NA	NA	NA	NA	NA
12TL90	11/15/2020	Khar Khonkhoo	Myself	3	Sunny	NA	2	Open space	Wolf	1	3 Days	NA	Yak	-	2 years	1	NA	NA
12TL90	11/23/2020	Khar Khonkhoo	Myself	2	Sunny	NA	2	Open space	NA	NA	NA	NA	NA	NA	NA	NA	NA	NA
12TL90	2020-04-12	Khar Khonkhoo	Myself	3	Sunny	NA	2	Open space	Wolf	NA	2 days	NA	NA	NA	NA	NA	NA	NA
12TL90	2020-11-12	Khar Davaa	Myself	5	Windy	NA	3	Open space	NA	NA	NA	NA	NA	NA	NA	NA	NA	NA
12TL90	12/18/2020	Khar Davaa	Myself	2	Sunny	NA	3	Open space	NA	NA	NA	NA	NA	NA	NA	NA	NA	NA
12TL90	12/25/2020	Khar Davaa	Myself	5	Sunny	NA	3	Open space	Wolf	1	2 days	NA	NA	NA	NA	NA	NA	NA
12TL90	12/31/2021	Khar Davaa	Myself	4	Cloudy	NA	2	Open space	NA	NA	NA	NA	NA	NA	NA	NA	NA	NA
12TL90	2021-06-01	Khar Davaa	Myself	3	Sunny	NA	2	Open space	NA	NA	NA	NA	NA	NA	NA	NA	NA	NA
12TL90	1/13/2021	Khar Davaa	Myself	3	Sunny	NA	2	Open space	NA	NA	NA	NA	NA	NA	NA	NA	NA	NA
12TL90	1/21/2021	Khar Davaa	Myself	2	Sunny	NA	2	Open space	Wolf	1	2 days	Yes	Yak	-	2 years	1	NA	NA
12TL90	2021-01-02	Khar Davaa	Myself	4	Cloudy	3 days ago	3	Open space	Wolf	NA	2 days	NA	NA	NA	NA	NA	NA	NA
12TL90	2021-08-02	Tsagaan gol	Myself	3	Windy	NA	3	Rock in a cliff	NA	NA	NA	NA	NA	NA	NA	NA	NA	NA
12TL90	2/15/2021	Tsagaan gol	Myself	3	Snowy	NA	5	Rock in a cliff	NA	NA	NA	NA	NA	NA	NA	NA	NA	NA
12TL90	2/22/2021	Tsagaan gol	Myself	2	Windy	NA	4	Rock in a cliff	NA	NA	NA	NA	NA	NA	NA	NA	NA	NA
12TL90	2021-01-03	Tsagaan gol	Myself	3	Windy	NA	4	Rock in a cliff	NA	NA	NA	NA	NA	NA	NA	NA	NA	NA
12TL90	2021-08-03	Tsagaan gol	Myself	4	Sunny	NA	3	Rock in a cliff	Wolf	NA	3 days	NA	NA	NA	NA	NA	NA	NA
12TL90	3/14/2021	Tsagaan gol	Myself	3	Windy	NA	NA	Rock in a cliff	NA	NA	NA	NA	NA	NA	NA	NA	NA	NA
12TL90	3/21/2021	Tsagaan gol	Myself	3	Windy	NA	NA	Rock in a cliff	NA	NA	NA	NA	NA	NA	NA	NA	NA	NA
12TL90	3/27/2021	Tsagaan gol	Myself	3	Sunny	NA	NA	Rock in a cliff	NA	NA	NA	NA	NA	NA	NA	NA	NA	NA
12TL90	2021-03-04	Tsagaan gol	Myself	2	Cloudy	NA	NA	Rock in a cliff	NA	NA	NA	NA	NA	NA	NA	NA	NA	NA
12TL90	2021-10-04	Tsagaan gol	Myself	4	Windy	NA	NA	Rock in a cliff	NA	NA	NA	NA	NA	NA	NA	NA	NA	NA
12TL90	4/18/2021	Tsagaan gol	Myself	2	Windy	NA	NA	Rock in a cliff	NA	NA	NA	NA	NA	NA	NA	NA	NA	NA
12TL90	4/25/2021	Tsagaan gol	Myself	2	Sunny	NA	NA	Rock in a cliff	NA	NA	NA	NA	NA	NA	NA	NA	NA	NA
12TL90	2021-01-05	Tsagaan gol	Myself	3	Rainy	NA	NA	Rock in a cliff	NA	NA	NA	NA	NA	NA	NA	NA	NA	NA
12TL90	2021-07-05	Tsagaan gol	Myself	5	Windy	NA	NA	Rock in a cliff	NA	NA	NA	NA	NA	NA	NA	NA	NA	NA
12TL90	5/14/2021	Tsagaan gol	Myself	3	Rainy	NA	NA	Rock in a cliff	NA	NA	NA	NA	NA	NA	NA	NA	NA	NA
12TL90	5/21/2021	Tsagaan gol	Myself	2	Sunny	NA	NA	Rock in a cliff	NA	NA	NA	NA	NA	NA	NA	NA	NA	NA
12TL90	5/27/2021	Tsagaan gol	Myself	1	Windy	NA	NA	Rock in a cliff	NA	NA	NA	NA	NA	NA	NA	NA	NA	NA
12TL90	2021-03-06	Tsagaan gol	Myself	5	Sunny	NA	NA	Rock in a cliff	Wolf	1	3 days	NA	NA	NA	NA	NA	NA	NA
12TL90	2021-11-06	Tsagaan gol	Myself	3	Sunny	NA	NA	Rock in a cliff	NA	NA	NA	NA	NA	NA	NA	NA	NA	NA
12TL90	6/19/2021	Tsagaan gol	Myself	1	Sunny	NA	NA	Rock in a cliff	NA	NA	NA	NA	NA	NA	NA	NA	NA	NA
12TL90	6/25/2021	Tsagaan gol	Myself	2	Windy	NA	NA	Rock in a cliff	NA	NA	NA	NA	NA	NA	NA	NA	NA	NA
12TL90	6/29/2021	Tsagaan gol	Myself	2	Sunny	NA	NA	Rock in a cliff	NA	NA	NA	NA	NA	NA	NA	NA	NA	NA
12TL90	2021-06-07	Tsagaan gol	Myself	3	Windy	NA	NA	Rock in a cliff	Wolf	1	NA	NA	sheep	-	1 year	1	NA	Night
12TL90	7/13/2021	Tsagaan gol	Myself	2	Windy	NA	NA	Rock in a cliff	NA	NA	NA	NA	NA	NA	NA	NA	NA	NA
12TL90	7/20/2021	Tsagaan gol	Myself	3	Sunny	NA	NA	Rock in a cliff	NA	NA	NA	NA	NA	NA	NA	NA	NA	NA
12TL90	7/28/2021	Tsagaan gol	Myself	1	Rainy	NA	NA	Rock in a cliff	NA	NA	NA	NA	NA	NA	NA	NA	NA	NA
12TL90	2021-05-08	Tsagaan gol	Myself	6	Windy	NA	NA	Rock in a cliff	NA	NA	NA	NA	NA	NA	NA	NA	NA	NA
12TL90	8/13/2021	Tsagaan gol	Myself	2	Sunny	NA	NA	Rock in a cliff	NA	NA	NA	NA	NA	NA	NA	NA	NA	NA
12TL90	8/20/2021	Tsagaan gol	Myself	2	Cloudy	NA	NA	Rock in a cliff	NA	NA	NA	NA	NA	NA	NA	NA	NA	NA
12TL90	8/27/2021	Tsagaan gol	Myself	3	Rainy	NA	NA	Rock in a cliff	NA	NA	NA	NA	NA	NA	NA	NA	NA	NA
12TL90	2021-06-09	Tsagaan gol	Myself	2	Sunny	NA	NA	Rock in a cliff	NA	NA	NA	NA	NA	NA	NA	NA	NA	NA
12TL90	9/15/2021	Tsagaan gol	Myself	2	Sunny	NA	NA	Rock in a cliff	NA	NA	NA	NA	NA	NA	NA	NA	NA	NA
12TL90	9/22/2021	Tsagaan gol	Myself	3	Sunny	NA	NA	Rock in a cliff	NA	NA	NA	NA	NA	NA	NA	NA	NA	NA
12TL90	9/30/2021	Ulaan Zavsar	Myself	4	Sunny	NA	NA	Open space	NA	NA	NA	NA	NA	NA	NA	NA	NA	NA
12TL90	2021-06-10	Ulaan Zavsar	Myself	4	Sunny	NA	NA	Open space	NA	NA	NA	NA	NA	NA	NA	NA	NA	NA
12TL90	10/13/2021	Ulaan Zavsar	Myself	4	Sunny	NA	NA	Open space	NA	NA	NA	NA	NA	NA	NA	NA	NA	NA
12TL90	10/20/2021	Ulaan Zavsar	Myself	4	Cloudy	NA	NA	Open space	NA	NA	NA	NA	NA	NA	NA	NA	NA	NA
12TL90	10/26/2021	Ulaan Zavsar	Myself	3	Sunny	3 days ago	4	Open space	NA	NA	NA	NA	NA	NA	NA	NA	NA	NA
12TL90	2021-03-11	Ulaan Zavsar	Myself	3	Sunny	NA	4	Open space	Wolf	1	3 days	NA	NA	NA	NA	NA	NA	NA
12TL90	2021-10-11	Ulaan Zavsar	Myself	3	Sunny	NA	4	Open space	NA	NA	NA	NA	NA	NA	NA	NA	NA	NA
12TL90	11/18/2021	Khar Khonkhoo	Myself	4	Cloudy	NA	4	Open space	NA	NA	NA	NA	NA	NA	NA	NA	NA	NA
12TL90	11/24/2021	Khar Khonkhoo	Myself	3	Snowy	NA	5	Open space	NA	NA	NA	NA	NA	NA	NA	NA	NA	NA
12TL90	2021-01-12	Khar Khonkhoo	Myself	2	Sunny	NA	7	Open space	Wolf	2	2 days	NA	NA	NA	NA	NA	NA	NA
12TL90	2021-08-12	Khar Khonkhoo	Myself	3	Sunny	NA	7	Open space	NA	NA	NA	NA	NA	NA	NA	NA	NA	NA
12TL90	12/15/2021	Khar Khonkhoo	Myself	1	Sunny	NA	7	Open space	NA	NA	NA	NA	NA	NA	NA	NA	NA	NA
13CH100	2020-03-10	GantsMod	Myself	2	Sunny	NA	2	Mountain valley	NA	NA	NA	NA	NA	NA	NA	NA	NA	NA
13CH100	2020-08-10	GantsMod	Myself	3	Sunny	NA	2	Mountain valley	Wolf	1	NA	Yes	Sheep	-	1 year	1	All	NA
13CH100	10/16/2020	GantsMod	Myself	3	Sunny	NA	3	Mountain valley	NA	NA	NA	NA	NA	NA	NA	NA	NA	NA
13CH100	10/22/2020	GantsMod	Myself	7	Cloudy	NA	3	Mountain valley	NA	NA	NA	NA	NA	NA	NA	NA	NA	NA
13CH100	10/29/2020	GantsMod	Myself	3	Sunny	NA	2	Mountain valley	NA	NA	NA	NA	NA	NA	NA	NA	NA	NA
13CH100	2020-05-11	GantsMod	Myself	3	Sunny	NA	2	Mountain valley	Wolf	1	2 days	Yes	Yak	-	2 years	1	Belly	NA
13CH100	11/13/2020	GantsMod	Myself	3	Sunny	NA	2	Mountain valley	NA	NA	NA	NA	NA	NA	NA	NA	NA	NA
13CH100	11/21/2020	GantsMod	Myself	3	Sunny	NA	2	Mountain valley	NA	NA	NA	NA	NA	NA	NA	NA	NA	NA
13CH100	11/29/2020	GantsMod	Myself	4	Windy	NA	2	Mountain valley	NA	NA	NA	NA	NA	NA	NA	NA	NA	NA
13CH100	2020-07-12	GantsMod	Myself	3	Sunny	NA	2	Mountain valley	Wolf	1	2 days	Yes	Horse	-	2 years	1	Hip	Grazing area
13CH100	2020-12-12	GantsMod	Myself	3	Cloudy	NA	1	Mountain valley	NA	NA	NA	NA	NA	NA	NA	NA	NA	NA
13CH100	12/17/2020	GantsMod	Myself	3	Sunny	NA	NA	Mountain valley	NA	NA	NA	NA	NA	NA	NA	NA	NA	NA
13CH100	12/25/2020	GantsMod	Myself	3	Sunny	NA	4	Mountain valley	Wolf	2	3 days	Yes	Horse	-	2 years	1	Belly and hip	Grazing area
13CH100	2021-01-01	GantsMod	Myself	4	Sunny	NA	4	Mountain valley	NA	NA	NA	NA	NA	NA	NA	NA	NA	NA
13CH100	2021-07-01	GantsMod	Myself	3	Windy	NA	3	Mountain valley	NA	NA	NA	NA	NA	NA	NA	NA	NA	NA
13CH100	1/15/2021	GantsMod	Myself	5	Sunny	NA	3	Mountain valley	Wolf	1	1 day	Yes	Sheep	-	3 Years	1	All	Grazing area
13CH100	1/21/2021	GantsMod	Myself	3	Windy	NA	3	Mountain valley	NA	NA	NA	NA	NA	NA	NA	NA	NA	NA
13CH100	1/28/2021	GantsMod	Myself	5	Sunny	NA	3	Mountain valley	NA	NA	NA	NA	NA	NA	NA	NA	NA	NA
13CH100	2021-06-02	GantsMod	Myself	3	Windy	NA	3	Mountain valley	NA	NA	NA	NA	NA	NA	NA	NA	NA	NA
13CH100	2/13/2021	GantsMod	Myself	3	Windy	3 days ago	8	Mountain valley	NA	NA	NA	NA	NA	NA	NA	NA	NA	NA
13CH100	2/20/2021	GantsMod	Myself	4	Snowy	NA	15	Mountain valley	NA	NA	NA	NA	NA	NA	NA	NA	NA	NA
13CH100	2/26/2021	GantsMod	Myself	4	Snowy	NA	16	Mountain valley	Wolf	1	2 days	Yes	Horse	-	2 years	1	Hip	Grazing area
13CH100	2021-05-03	GantsMod	Myself	3	Windy	NA	16	Mountain valley	NA	NA	NA	NA	NA	NA	NA	NA	NA	NA
13CH100	2021-12-03	GantsMod	Myself	3	Windy	NA	14	Mountain valley	NA	NA	NA	NA	NA	NA	NA	NA	NA	NA
13CH100	3/18/2021	GantsMod	Myself	2	Windy	NA	13	Mountain valley	NA	NA	NA	NA	NA	NA	NA	NA	NA	NA
13CH100	3/25/2021	GantsMod	Myself	4	Windy	NA	13	Mountain valley	NA	NA	NA	NA	NA	NA	NA	NA	NA	NA
13CH100	2021-01-04	GantsMod	Myself	2	Windy	NA	3	Mountain valley	NA	NA	NA	NA	NA	NA	NA	NA	NA	NA
13CH100	2021-08-04	GantsMod	Myself	3	Sunny	NA	3	Mountain valley	Wolf	2	2 days	Yes	Goat	-	2 years	3	NA	Grazing area
13CH100	4/15/2021	GantsMod	Myself	3	Cloudy	NA	2	Mountain valley	NA	NA	NA	NA	NA	NA	NA	NA	NA	NA
13CH100	4/21/2021	GantsMod	Myself	4	Snowy and rainy	NA	NA	Mountain valley	Wolf	NA	NA	NA	NA	NA	NA	NA	NA	NA
13CH100	4/27/2021	GantsMod	Myself	3	Windy	NA	NA	Mountain valley	NA	NA	NA	NA	NA	NA	NA	NA	NA	NA
13CH100	2021-02-05	GantsMod	Myself	4	Sunny	NA	NA	Mountain valley	NA	NA	NA	NA	NA	NA	NA	NA	NA	NA
13CH100	2021-07-05	GantsMod	Myself	3	Cloudy	NA	NA	Mountain valley	NA	NA	NA	NA	NA	NA	NA	NA	NA	NA
13CH100	2021-12-05	GantsMod	Myself	3	Rainy	NA	NA	Mountain valley	NA	NA	NA	NA	NA	NA	NA	NA	NA	NA
13CH100	5/18/2021	GantsMod	Myself	2	Sunny	NA	NA	Mountain valley	NA	NA	NA	NA	NA	NA	NA	NA	NA	NA
13CH100	5/24/2021	GantsMod	Myself	1	Windy	NA	NA	Mountain valley	NA	NA	NA	NA	NA	NA	NA	NA	NA	NA
13CH100	5/30/2021	GantsMod	Myself	3	Rainy	NA	NA	Mountain valley	NA	NA	NA	NA	NA	NA	NA	NA	NA	NA
13CH100	2021-08-06	GantsMod	Myself	3	Windy	NA	NA	Mountain valley	NA	NA	NA	NA	NA	NA	NA	NA	NA	NA
13CH100	6/14/2021	GantsMod	Myself	1	Sunny	NA	NA	Mountain valley	NA	NA	NA	NA	NA	NA	NA	NA	NA	NA
13CH100	6/21/2021	Gants Mod Value	Myself	2	Windy	NA	NA	Mountain valley	NA	NA	NA	NA	NA	NA	NA	NA	NA	NA
13CH100	6/27/2021	Gants Mod Value	Myself	3	Sunny	NA	NA	Mountain valley	NA	NA	NA	NA	NA	NA	NA	NA	NA	NA
13CH100	2021-04-07	Gants Mod Value	Myself	3	Cloudy	NA	NA	Mountain valley	NA	NA	NA	NA	NA	NA	NA	NA	NA	NA
13CH100	2021-12-07	Gants Mod Value	Myself	4	Sunny	NA	NA	Mountain valley	NA	NA	NA	NA	NA	NA	NA	NA	NA	NA
13CH100	7/19/2021	Gants Mod Value	Myself	3	Sunny	NA	NA	Mountain valley	NA	NA	NA	NA	NA	NA	NA	NA	NA	NA
13CH100	7/26/2021	Gants Mod Value	Myself	4	Sunny	NA	NA	Mountain valley	NA	NA	NA	NA	NA	NA	NA	NA	NA	NA
13CH100	2021-04-08	Gants Mod Value	Myself	3	Rainy	NA	NA	Mountain valley	NA	NA	NA	NA	NA	NA	NA	NA	NA	NA
13CH100	2021-11-08	Gants Mod Value	Myself	3	Rainy	NA	NA	Mountain valley	NA	NA	NA	NA	NA	NA	NA	NA	NA	NA
13CH100	8/19/2021	Gants Mod Value	Myself	2	Sunny	NA	NA	Mountain valley	NA	NA	NA	NA	NA	NA	NA	NA	NA	NA
13CH100	8/25/2021	Gants Mod Value	Myself	1	Sunny	NA	NA	Mountain valley	NA	NA	NA	NA	NA	NA	NA	NA	NA	NA
13CH100	2021-02-09	Gants Mod Value	Myself	3	Sunny	NA	NA	Mountain valley	NA	NA	NA	NA	NA	NA	NA	NA	NA	NA
13CH100	2021-09-09	Gants Mod Value	Myself	3	Sunny	NA	NA	Mountain valley	NA	NA	NA	NA	NA	NA	NA	NA	NA	NA
13CH100	9/16/2021	Gants Mod Value	Myself	1	Sunny	NA	NA	Mountain valley	NA	NA	NA	NA	NA	NA	NA	NA	NA	NA
13CH100	9/24/2021	GantsMod	Myself	3	Sunny	NA	NA	Mountain valley	NA	NA	NA	NA	NA	NA	NA	NA	NA	NA
13CH100	9/29/2021	GantsMod	Myself	3	Sunny	NA	NA	Mountain valley	Wolf	NA	NA	NA	NA	NA	NA	NA	NA	NA
13CH100	2021-05-10	GantsMod	Myself	2	Sunny	NA	NA	Mountain valley	NA	NA	NA	NA	NA	NA	NA	NA	NA	NA
13CH100	2021-12-10	GantsMod	Myself	2	Cloudy	NA	NA	Mountain valley	NA	NA	NA	NA	NA	NA	NA	NA	NA	NA
13CH100	10/19/2021	GantsMod	Myself	3	Cloudy	NA	NA	Mountain valley	NA	NA	NA	NA	NA	NA	NA	NA	NA	NA
13CH100	10/26/2021	GantsMod	Myself	2	Sunny	NA	10	Mountain valley	Wolf	2	1 day	NA	Horse	-	1 year	1	Throat and belly	Grazing area
13CH100	2021-04-11	GantsMod	Myself	5	Sunny	NA	11	Mountain valley	NA	NA	NA	NA	NA	NA	NA	NA	NA	NA
13CH100	2021-11-11	GantsMod	Myself	2	Sunny	NA	11	Mountain valley	NA	NA	NA	NA	NA	NA	NA	NA	NA	NA
13CH100	11/20/2021	GantsMod	Myself	3	Cloudy	NA	11	Mountain valley	NA	NA	NA	NA	NA	NA	NA	NA	NA	NA
13CH100	11/27/2021	GantsMod	Myself	4	Sunny	NA	11	Mountain valley	NA	NA	NA	NA	NA	NA	NA	NA	NA	NA
13CH100	2021-07-12	GantsMod	Myself	4	Cloudy	6 days ago	15	Mountain valley	NA	NA	NA	NA	NA	NA	NA	NA	NA	NA
13CH100	12/16/2021	GantsMod	Myself	2	Sunny	NA	15	Mountain valley	NA	NA	NA	NA	NA	NA	NA	NA	NA	NA
13KS90	9/27/2020	Burgast	Myself	2.5	Sunny	5 days ago	3.5	Open space	NA	NA	NA	NA	NA	NA	NA	NA	NA	NA
13KS90	2020-03-10	Burgast	Myself	3	Windy	NA	3	Open space	NA	NA	NA	NA	NA	NA	NA	NA	NA	NA
13KS90	2020-10-10	Burgast	Myself	2.5	Sunny	NA	3	Open space	NA	NA	NA	NA	NA	NA	NA	NA	NA	NA
13KS90	10/16/2020	Burgast	Myself	2	Sunny	NA	3	Open space	NA	NA	NA	NA	NA	NA	NA	NA	NA	NA
13KS90	10/23/2020	Burgast	Myself	2.5	Windy and snowy	NA	3.2	Open space	Wolf	1	NA	Yes	Horse	-	1 year	1	All	NA
13KS90	10/30/2020	Burgast	Myself	3	Sunny	NA	3.5	Open space	NA	NA	NA	NA	NA	NA	NA	NA	NA	NA
13KS90	2020-07-11	Burgast	Myself	2.5	Sunny	NA	3.5	Open space	Snow leopard	1	NA	Yes	NA	NA	NA	NA	NA	NA
13KS90	11/13/2020	Burgast	Myself	2.5	Windy	NA	4	Open space	NA	NA	NA	NA	NA	NA	NA	NA	NA	NA
13KS90	11/20/2020	Burgast	Myself	3	Sunny	1 day ago	5	Open space	NA	NA	NA	NA	NA	NA	NA	NA	NA	NA
13KS90	11/26/2020	Burgast	Myself	3	Windy	7 days ago	4.5	Open space	Wolf	NA	NA	Yes	Horse	-	1 year	1	All	NA
13KS90	2020-02-12	Burgast	Myself	3	Sunny	NA	4.5	Open space	NA	NA	NA	NA	NA	NA	NA	NA	NA	NA
13KS90	2020-09-12	Burgast	Myself	3	Windy	NA	4	Open space	NA	NA	NA	NA	NA	NA	NA	NA	NA	NA
13KS90	12/16/2020	Burgast	Myself	2.5	Sunny	NA	4	Open space	Snow leopard	NA	NA	Yes	NA	NA	NA	NA	NA	NA
13KS90	12/26/2020	Burgast	Myself	2	Sunny	NA	3	Open space	NA	NA	NA	NA	NA	NA	NA	NA	NA	NA
13KS90	2021-01-01	Burgast	Myself	3	Windy	NA	2	Open space	NA	NA	NA	NA	NA	NA	NA	NA	NA	NA
13KS90	2021-07-01	Burgast	Myself	2.5	Sunny	NA	2	Open space	NA	NA	NA	NA	NA	NA	NA	NA	NA	NA
13KS90	1/14/2021	Burgast	Myself	2	Sunny	NA	2	Open space	NA	NA	NA	NA	NA	NA	NA	NA	NA	NA
13KS90	1/20/2021	Burgast	Myself	3	Windy and snowy	NA	2	Open space	Wolf	3	2 days	Yes	Sheep	-	1 year	1	All	NA
13KS90	1/27/2021	Burgast	Myself	3	Sunny	NA	2	Open space	NA	NA	NA	NA	NA	NA	NA	NA	NA	NA
13KS90	2021-03-02	Burgast	Myself	2	Sunny	NA	2	Open space	NA	NA	NA	NA	NA	NA	NA	NA	NA	NA
13KS90	2021-09-02	Burgast	Myself	2	Windy	1 day ago	6	Open space	NA	NA	NA	NA	NA	NA	NA	NA	NA	NA
13KS90	2/16/2021	Burgast	Myself	3	Snowy	NA	8	Open space	NA	NA	NA	NA	NA	NA	NA	NA	NA	NA
13KS90	2/23/2021	Burgast	Myself	3	Windy	1 day ago	7	Open space	Wolf	2	3 days	Yes	Sheep	-	1 year	1	Chest and thighs	NA
13KS90	2/28/2021	Burgast	Myself	3	Windy	NA	7	Open space	NA	NA	NA	NA	NA	NA	NA	NA	NA	NA
13KS90	2021-06-03	Burgast	Myself	3	Windy	NA	6	Open space	NA	NA	NA	NA	NA	NA	NA	NA	NA	NA
13KS90	3/13/2021	Burgast	Myself	3	Windy	NA	6	Open space	NA	NA	NA	NA	NA	NA	NA	NA	NA	NA
13KS90	3/19/2021	Burgast	Myself	2	Windy	NA	6	Open space	NA	NA	NA	NA	NA	NA	NA	NA	NA	NA
13KS90	3/24/2021	Burgast	Myself	3	Windy	NA	5	Open space	NA	NA	NA	NA	NA	NA	NA	NA	NA	NA
13KS90	2021-01-04	Burgast	Myself	1	Windy	NA	NA	Open space	NA	NA	NA	NA	NA	NA	NA	NA	NA	NA
13KS90	2021-08-04	Burgast	Myself	1	Sunny	NA	NA	Open space	NA	NA	NA	NA	NA	NA	NA	NA	NA	NA
13KS90	4/15/2021	Burgast	Myself	3	Cloudy	NA	NA	Open space	NA	NA	NA	NA	NA	NA	NA	NA	NA	NA
13KS90	4/23/2021	Burgast	Myself	2	Windy	NA	NA	Open space	NA	NA	NA	NA	NA	NA	NA	NA	NA	NA
13KS90	2021-01-05	Burgast	Myself	2	Sunny	NA	NA	Open space	NA	NA	NA	NA	NA	NA	NA	NA	NA	NA
13KS90	2021-09-05	Burgast	Myself	3	Rainy	NA	NA	Open space	NA	NA	NA	NA	NA	NA	NA	NA	NA	NA
13KS90	5/16/2021	Burgast	Myself	1	Windy	NA	NA	Open space	NA	NA	NA	NA	NA	NA	NA	NA	NA	NA
13KS90	5/22/2021	Burgast	Myself	2	Sunny	NA	NA	Open space	NA	NA	NA	NA	NA	NA	NA	NA	NA	NA
13KS90	5/28/2021	Burgast	Myself	2	Windy	NA	NA	Open space	NA	NA	NA	NA	NA	NA	NA	NA	NA	NA
13KS90	2021-05-06	Burgast	Myself	3	Sunny	NA	NA	Open space	NA	NA	NA	NA	NA	NA	NA	NA	NA	NA
13KS90	2021-12-06	Burgast	Myself	5	Cloudy	NA	NA	Open space	NA	NA	NA	NA	NA	NA	NA	NA	NA	NA
13KS90	6/19/2021	Tuvshin nuur	Myself	2	Windy	NA	NA	Near the lake	NA	NA	NA	NA	NA	NA	NA	NA	NA	NA
13KS90	6/26/2021	Tuvshin nuur	Myself	3	Sunny	NA	NA	Near the lake	NA	NA	NA	NA	NA	NA	NA	NA	NA	NA
13KS90	2021-03-07	Tuvshin nuur	Myself	3	Sunny	NA	NA	Near the lake	NA	NA	NA	NA	NA	NA	NA	NA	NA	NA
13KS90	2021-10-07	Tuvshin nuur	Myself	2	Rainy	NA	NA	Near the lake	NA	NA	NA	NA	NA	NA	NA	NA	NA	NA
13KS90	7/18/2021	Tuvshin nuur	Myself	2	Sunny	NA	NA	Near the lake	NA	NA	NA	NA	NA	NA	NA	NA	NA	NA
13KS90	7/25/2021	Tuvshin nuur	Myself	3	Rainy	NA	NA	Near the lake	NA	NA	NA	NA	NA	NA	NA	NA	NA	NA
13KS90	2021-02-08	Tuvshin nuur	Myself	1	Windy	NA	NA	Near the lake	NA	NA	NA	NA	NA	NA	NA	NA	NA	NA
13KS90	2021-06-08	Tuvshin nuur	Myself	2	Sunny	NA	NA	Near the lake	NA	NA	NA	NA	NA	NA	NA	NA	NA	NA
13KS90	8/13/2021	Tuvshin nuur	Myself	3	Sunny	NA	NA	Near the lake	NA	NA	NA	NA	NA	NA	NA	NA	NA	NA
13KS90	8/20/2021	Tuvshin nuur	Myself	5	Sunny	NA	NA	Near the lake	NA	NA	NA	NA	NA	NA	NA	NA	NA	NA
13KS90	8/27/2021	Tuvshin nuur	Myself	3	Rainy	NA	NA	Near the lake	NA	NA	NA	NA	NA	NA	NA	NA	NA	NA
13KS90	2021-04-09	Burgast	Myself	5	Sunny	NA	NA	Open space	NA	NA	NA	NA	NA	NA	NA	NA	NA	NA
13KS90	2021-12-09	Burgast	Myself	7	Sunny	NA	NA	Open space	NA	NA	NA	NA	NA	NA	NA	NA	NA	NA
13KS90	9/18/2021	Burgast	Myself	2	Sunny	NA	NA	Open space	NA	NA	NA	NA	NA	NA	NA	NA	NA	NA
13KS90	9/24/2021	Burgast	Myself	3	Cloudy	NA	NA	Open space	NA	NA	NA	NA	NA	NA	NA	NA	NA	NA
13KS90	2021-01-10	Burgast	Myself	2	Sunny	NA	NA	Open space	NA	NA	NA	NA	NA	NA	NA	NA	NA	NA
13KS90	2021-08-10	Burgast	Myself	2	Sunny	NA	NA	Open space	NA	NA	NA	NA	NA	NA	NA	NA	NA	NA
13KS90	10/15/2021	Burgast	Myself	2	Sunny	NA	NA	Open space	NA	NA	NA	NA	NA	NA	NA	NA	NA	NA
13KS90	10/22/2021	Burgast	Myself	3	Sunny	NA	NA	Open space	NA	NA	NA	NA	NA	NA	NA	NA	NA	NA
13KS90	2021-01-11	Burgast	Myself	2	Sunny	7 days ago	8	Open space	Wolf	2	2 days	Yes	Horse	-	2 years	1	All	Grazing area
13KS90	2021-07-11	Burgast	Myself	1	Cloudy	NA	8	Open space	NA	NA	NA	NA	NA	NA	NA	NA	NA	NA
13KS90	11/15/2021	Burgast	Myself	2	Sunny	NA	8	Open space	NA	NA	NA	NA	NA	NA	NA	NA	NA	NA
13KS90	11/22/2021	Burgast	Myself	3	Windy	NA	8	Open space	Wolf	4	3 days	Yes	NA	NA	NA	NA	NA	NA
13KS90	11/29/2021	Burgast	Myself	2	Sunny	6 days ago	15	Open space	NA	NA	NA	NA	NA	NA	NA	NA	NA	NA
13KS90	2021-06-12	Burgast	Myself	2	Cloudy	NA	15	Open space	NA	NA	NA	NA	NA	NA	NA	NA	NA	NA
13KS90	12/14/2021	Burgast	Myself	1	Sunny	NA	15	Open space	NA	NA	NA	NA	NA	NA	NA	NA	NA	NA
13TL90	9/16/2020	Tsagaan Davaa	Myself	3	Sunny	6 days ago	3	Rock in a cliff	NA	NA	NA	NA	NA	NA	NA	NA	NA	NA
13TL90	9/18/2020	Tsagaan Davaa	Myself	2	Sunny	NA	2	Rock in a cliff	NA	NA	NA	NA	NA	NA	NA	NA	NA	NA
13TL90	2020-01-10	Khar Davaa	Myself	4	Cloudy	NA	2	Rock in a cliff	Wolf	1	3 days	Yes	Sheep	-	4 years	1	NA	NA
13TL90	2020-08-10	Khar Davaa	Myself	5	Windy	NA	2	Rock in a cliff	NA	NA	NA	NA	NA	NA	NA	NA	NA	NA
13TL90	10/15/2020	Khar Davaa	Myself	3	Sunny	NA	2	Rock in a cliff	Wolf	1	5 days	Yes	Goat	-	5 years	2	NA	NA
13TL90	10/23/2020	Khar Davaa	Myself	4	Windy	NA	2	Rock in a cliff	NA	NA	NA	NA	NA	NA	NA	NA	NA	NA
13TL90	10/31/2020	Khar Davaa	Myself	4	Cloudy	6 days ago	2	Rock in a cliff	NA	NA	NA	NA	NA	NA	NA	NA	NA	NA
13TL90	2020-10-11	Khar Davaa	Myself	3	Sunny	NA	2	Rock in a cliff	Wolf	NA	2 days	NA	NA	NA	NA	NA	NA	NA
13TL90	11/20/2020	Khar Davaa	Myself	4	Sunny	5 days ago	1	Rock in a cliff	Wolf	NA	7 days	NA	NA	NA	NA	NA	NA	NA
13TL90	11/26/2020	Khar Davaa	Myself	4	Windy	NA	1	Rock in a cliff	NA	NA	NA	NA	NA	NA	NA	NA	NA	NA
13TL90	11/30/2020	Khar Davaa	Myself	2	Sunny	NA	1	Rock in a cliff	NA	NA	NA	NA	NA	NA	NA	NA	NA	NA
13TL90	2020-07-12	Khar Davaa	Myself	3	Sunny	NA	3	Rock in a cliff	NA	NA	NA	NA	NA	NA	NA	NA	NA	NA
13TL90	12/13/2020	Khar Davaa	Myself	2	Sunny	NA	2	Rock in a cliff	NA	NA	NA	NA	NA	NA	NA	NA	NA	NA
13TL90	12/21/2020	Khar Davaa	Myself	4	Cloudy	NA	2	Rock in a cliff	Wolf	1	3 days	Yes	Sheep	-	4 years	1	NA	NA
13TL90	12/29/2020	Khar Davaa	Myself	5	Windy	NA	2	Rock in a cliff	NA	NA	NA	NA	NA	NA	NA	NA	NA	NA
13TL90	2021-05-01	Khar Davaa	Myself	3	Sunny	NA	2	Rock in a cliff	Wolf	1	5 days	Yes	Goat	-	5 years	2	NA	NA
13TL90	1/13/2021	Khar Davaa	Myself	4	Windy	NA	2	Rock in a cliff	NA	NA	NA	NA	NA	NA	NA	NA	NA	NA
13TL90	1/21/2021	Khar Davaa	Myself	4	Cloudy	NA	2	Rock in a cliff	NA	NA	NA	NA	NA	NA	NA	NA	NA	NA
13TL90	1/28/2021	Khar Davaa	Myself	3	Sunny	NA	2	Rock in a cliff	Wolf	NA	2 days	NA	NA	NA	NA	NA	NA	NA
13TL90	2021-05-02	Khar Davaa	Myself	4	Sunny	3 days ago	4	Rock in a cliff	Wolf	NA	7 days	NA	NA	NA	NA	NA	NA	NA
13TL90	2/13/2021	Tsagaan gol	Myself	4	Windy	NA	3	Rock in a cliff	NA	NA	NA	NA	NA	NA	NA	NA	NA	NA
13TL90	2/20/2021	Tsagaan gol	Myself	2	Snowy	NA	5	Rock in a cliff	NA	NA	NA	NA	NA	NA	NA	NA	NA	NA
13TL90	2021-01-03	Tsagaan gol	Myself	4	Windy	NA	4	Rock in a cliff	Wolf	NA	NA	NA	NA	NA	NA	NA	NA	NA
13TL90	2021-08-03	Tsagaan gol	Myself	3	Windy	NA	4	Rock in a cliff	NA	NA	NA	NA	NA	NA	NA	NA	NA	NA
13TL90	3/14/2021	Tsagaan gol	Myself	3	Sunny	NA	3	Rock in a cliff	NA	NA	NA	NA	NA	NA	NA	NA	NA	NA
13TL90	3/21/2021	Tsagaan gol	Myself	4	Sunny	NA	NA	Rock in a cliff	NA	NA	NA	NA	NA	NA	NA	NA	NA	NA
13TL90	3/27/2021	Tsagaan gol	Myself	5	Sunny	NA	NA	Rock in a cliff	NA	NA	NA	NA	NA	NA	NA	NA	NA	NA
13TL90	2021-03-04	Tsagaan gol	Myself	4	Windy	NA	NA	Rock in a cliff	Wolf	NA	NA	NA	NA	NA	NA	NA	NA	NA
13TL90	2021-10-04	Tsagaan gol	Myself	4	Windy	NA	NA	Rock in a cliff	NA	NA	NA	NA	NA	NA	NA	NA	NA	NA
13TL90	4/16/2021	Tsagaan gol	Myself	3	Windy	NA	NA	Rock in a cliff	Wolf	NA	NA	NA	NA	NA	NA	NA	NA	NA
13TL90	4/22/2021	Tsagaan gol	Myself	6	Cloudy	NA	NA	Rock in a cliff	NA	NA	NA	NA	NA	NA	NA	NA	NA	NA
13TL90	4/30/2021	Tsagaan gol	Myself	5	Rainy	NA	NA	Rock in a cliff	NA	NA	NA	NA	NA	NA	NA	NA	NA	NA
13TL90	2021-05-05	Tsagaan gol	Myself	3	Sunny	NA	NA	Rock in a cliff	NA	NA	NA	NA	NA	NA	NA	NA	NA	NA
13TL90	2021-12-05	Tsagaan gol	Myself	5	Sunny	NA	NA	Rock in a cliff	NA	NA	NA	NA	NA	NA	NA	NA	NA	NA
13TL90	5/19/2021	Tsagaan gol	Myself	4	Cloudy	NA	NA	Rock in a cliff	NA	NA	NA	NA	NA	NA	NA	NA	NA	NA
13TL90	5/25/2021	Tsagaan gol	Myself	6	Rainy	NA	NA	Rock in a cliff	Wolf	1	3 days	NA	NA	NA	NA	NA	NA	NA
13TL90	2021-01-06	Tsagaan gol	Myself	4	Windy	NA	NA	Rock in a cliff	Wolf	NA	NA	NA	NA	NA	NA	NA	NA	NA
13TL90	2021-09-06	Tsagaan gol	Myself	3	Sunny	NA	NA	Rock in a cliff	NA	NA	NA	NA	NA	NA	NA	NA	NA	NA
13TL90	6/16/2021	Tsagaan gol	Myself	4	Windy	NA	NA	Rock in a cliff	NA	NA	NA	NA	NA	NA	NA	NA	NA	NA
13TL90	6/23/2021	Tsagaan gol	Myself	3	Sunny	NA	NA	Rock in a cliff	NA	NA	NA	NA	NA	NA	NA	NA	NA	NA
13TL90	6/30/2021	Tsagaan gol	Myself	2	Windy	NA	NA	Rock in a cliff	NA	NA	NA	NA	NA	NA	NA	NA	NA	NA
13TL90	2021-07-07	Tsagaan gol	Myself	3	Sunny	NA	NA	Rock in a cliff	NA	NA	NA	NA	NA	NA	NA	NA	NA	NA
13TL90	7/15/2021	Tsagaan gol	Myself	4	Windy	NA	NA	Rock in a cliff	NA	NA	NA	NA	NA	NA	NA	NA	NA	NA
13TL90	7/23/2021	Tsagaan gol	Myself	4	Windy	NA	NA	Rock in a cliff	NA	NA	NA	NA	NA	NA	NA	NA	NA	NA
13TL90	7/30/2021	Tsagaan gol	Myself	3	Sunny	NA	NA	Rock in a cliff	NA	NA	NA	NA	NA	NA	NA	NA	NA	NA
13TL90	2021-08-08	Tsagaan gol	Myself	2	Rainy	NA	NA	Rock in a cliff	NA	NA	NA	NA	NA	NA	NA	NA	NA	NA
13TL90	8/16/2021	Tsagaan gol	Myself	4	Windy	NA	NA	Rock in a cliff	NA	NA	NA	NA	NA	NA	NA	NA	NA	NA
13TL90	8/25/2021	Tsagaan gol	Myself	2	Sunny	NA	NA	Rock in a cliff	NA	NA	NA	NA	NA	NA	NA	NA	NA	NA
13TL90	2021-02-09	Tsagaan gol	Myself	3	Cloudy	NA	NA	Rock in a cliff	NA	NA	NA	NA	NA	NA	NA	NA	NA	NA
13TL90	2021-09-09	Tsagaan gol	Myself	4	Rainy	NA	NA	Rock in a cliff	NA	NA	NA	NA	NA	NA	NA	NA	NA	NA
13TL90	9/15/2021	Tsagaan gol	Myself	2	Sunny	NA	NA	Rock in a cliff	NA	NA	NA	NA	NA	NA	NA	NA	NA	NA
13TL90	9/21/2021	Tsagaan gol	Myself	4	Rainy	NA	NA	Rock in a cliff	NA	NA	NA	NA	NA	NA	NA	NA	NA	NA
13TL90	9/28/2021	Tsagaan Davaa	Myself	3	Sunny	NA	NA	Rock in a cliff	NA	NA	NA	NA	NA	NA	NA	NA	NA	NA
13TL90	2021-04-10	Tsagaan Davaa	Myself	3	Windy	NA	NA	Rock in a cliff	NA	NA	NA	NA	NA	NA	NA	NA	NA	NA
13TL90	2021-12-10	Khar Davaa	Myself	2	Cloudy	NA	NA	Rock in a cliff	NA	NA	NA	NA	NA	NA	NA	NA	NA	NA
13TL90	10/20/2021	Khar Davaa	Myself	4	Windy	NA	NA	Rock in a cliff	NA	NA	NA	NA	NA	NA	NA	NA	NA	NA
13TL90	10/26/2021	Khar Davaa	Myself	2	Sunny	3 days ago	4	Rock in a cliff	Wolf	1	3 days	NA	NA	NA	NA	NA	NA	NA
13TL90	2021-04-11	Khar Davaa	Myself	3	Sunny	NA	4	Rock in a cliff	Wolf	2	3 days	Yes	Sheep	-	2 years	2	All	Grazing area
13TL90	2021-10-11	Khar Davaa	Myself	3	Cloudy	NA	4	Rock in a cliff	NA	NA	NA	NA	NA	NA	NA	NA	NA	NA
13TL90	11/17/2021	Khar Davaa	Myself	2	Sunny	NA	4	Rock in a cliff	NA	NA	NA	NA	NA	NA	NA	NA	NA	NA
13TL90	11/21/2021	Khar Davaa	Myself	3	Sunny	NA	4	Rock in a cliff	NA	NA	NA	NA	NA	NA	NA	NA	NA	NA
13TL90	11/29/2021	Khar Davaa	Myself	4	Sunny	5 days ago	7	Rock in a cliff	NA	NA	NA	NA	NA	NA	NA	NA	NA	NA
13TL90	2021-06-12	Khar Davaa	Myself	5	Sunny	NA	7	Rock in a cliff	NA	NA	NA	NA	NA	NA	NA	NA	NA	NA
13TL90	2021-12-12	Khar Davaa	Myself	1	Cloudy	NA	7	Rock in a cliff	NA	NA	NA	NA	NA	NA	NA	NA	NA	NA
13TL90	12/18/2021	Khar Davaa	Myself	4	Windy	NA	7	Rock in a cliff	NA	NA	NA	NA	NA	NA	NA	NA	NA	NA
14CH100	2020-03-10	GantsMod	Myself	3	Sunny	NA	3	Mountain valley	NA	NA	NA	NA	NA	NA	NA	NA	NA	NA
14CH100	2020-11-10	GantsMod	Myself	2	Sunny	NA	2	Mountain valley	Wolf	2	2 days	Yes	Yak	-	1 year	4	NA	NA
14CH100	10/17/2020	GantsMod	Myself	4	Cloudy	NA	2	Mountain valley	NA	NA	NA	NA	NA	NA	NA	NA	NA	NA
14CH100	10/25/2020	GantsMod	Myself	5	Windy	NA	2	Mountain valley	NA	NA	NA	NA	NA	NA	NA	NA	NA	NA
14CH100	2020-01-11	GantsMod	Myself	3	Sunny	NA	2	Mountain valley	NA	NA	NA	NA	NA	NA	NA	NA	NA	NA
14CH100	2020-07-11	GantsMod	Myself	4	Windy	NA	2	Mountain valley	NA	NA	NA	NA	NA	NA	NA	NA	NA	NA
14CH100	11/13/2020	GantsMod	Myself	4	Cloudy	NA	2	Mountain valley	Wolf	1	1 day	Yes	Sheep	-	3 Years	1	All	Grazing area
14CH100	11/19/2020	GantsMod	Myself	3	Sunny	NA	2	Mountain valley	NA	NA	NA	NA	NA	NA	NA	NA	NA	NA
14CH100	11/25/2020	GantsMod	Myself	4	Sunny	NA	1	Mountain valley	NA	NA	NA	NA	NA	NA	NA	NA	NA	NA
14CH100	2020-02-12	GantsMod	Myself	4	Windy	NA	1	Mountain valley	NA	NA	NA	NA	NA	NA	NA	NA	NA	NA
14CH100	2020-10-12	GantsMod	Myself	2	Sunny	NA	1	Mountain valley	Wolf	1	3 days	Yes	NA	NA	NA	NA	NA	NA
14CH100	12/16/2020	GantsMod	Myself	4	Cloudy	NA	1	Mountain valley	NA	NA	NA	NA	NA	NA	NA	NA	NA	NA
14CH100	12/22/2020	GantsMod	Myself	3	Sunny	NA	4	Mountain valley	NA	NA	NA	NA	NA	NA	NA	NA	NA	NA
14CH100	12/29/2020	GantsMod	Myself	3	Sunny	NA	4	Mountain valley	NA	NA	NA	NA	NA	NA	NA	NA	NA	NA
14CH100	2021-04-01	GantsMod	Myself	4	Windy	NA	4	Mountain valley	NA	NA	NA	NA	NA	NA	NA	NA	NA	NA
14CH100	2021-11-01	GantsMod	Myself	4	Sunny	NA	3	Mountain valley	NA	NA	NA	NA	NA	NA	NA	NA	NA	NA
14CH100	1/17/2021	GantsMod	Myself	5	Windy	NA	3	Mountain valley	NA	NA	NA	NA	NA	NA	NA	NA	NA	NA
14CH100	1/24/2021	GantsMod	Myself	4	Sunny	NA	3	Mountain valley	Wolf	2	3 days	Yes	NA	NA	NA	NA	NA	NA
14CH100	2021-01-02	GantsMod	Myself	4	Windy	NA	3	Mountain valley	NA	NA	NA	NA	NA	NA	NA	NA	NA	NA
14CH100	2021-07-02	GantsMod	Myself	3	Windy	3 days ago	7	Mountain valley	NA	NA	NA	NA	NA	NA	NA	NA	NA	NA
14CH100	2/13/2021	GantsMod	Myself	4	Snowy	NA	14	Mountain valley	NA	NA	NA	NA	NA	NA	NA	NA	NA	NA
14CH100	2/20/2021	GantsMod	Myself	4	Snowy	NA	18	Mountain valley	NA	NA	NA	NA	NA	NA	NA	NA	NA	NA
14CH100	2/26/2021	GantsMod	Myself	2	Windy	NA	17	Mountain valley	NA	NA	NA	NA	NA	NA	NA	NA	NA	NA
14CH100	2021-04-03	GantsMod	Myself	3	Windy	NA	15	Mountain valley	NA	NA	NA	NA	NA	NA	NA	NA	NA	NA
14CH100	2021-11-03	GantsMod	Myself	2	Windy	NA	15	Mountain valley	NA	NA	NA	NA	NA	NA	NA	NA	NA	NA
14CH100	3/17/2021	GantsMod	Myself	3	Windy	NA	14	Mountain valley	Wolf	1	NA	Yes	Goat	-	2 years	1	All	Grazing area
14CH100	3/24/2021	GantsMod	Myself	1	Windy	NA	13	Mountain valley	NA	NA	NA	NA	NA	NA	NA	NA	NA	NA
14CH100	2021-01-04	GantsMod	Myself	2	Windy	NA	2	Mountain valley	NA	NA	NA	NA	NA	NA	NA	NA	NA	NA
14CH100	2021-06-04	GantsMod	Myself	3	Windy	NA	2	Mountain valley	Wolf	1	2 days	Yes	NA	NA	NA	NA	NA	NA
14CH100	2021-12-04	GantsMod	Myself	3	Windy	NA	NA	Mountain valley	NA	NA	NA	NA	NA	NA	NA	NA	NA	NA
14CH100	4/19/2021	GantsMod	Myself	2	Snowy	NA	NA	Mountain valley	NA	NA	NA	NA	NA	NA	NA	NA	NA	NA
14CH100	4/26/2021	GantsMod	Myself	4	Cloudy	NA	NA	Mountain valley	NA	NA	NA	NA	NA	NA	NA	NA	NA	NA
14CH100	2021-01-05	GantsMod	Myself	4	Windy	NA	NA	Mountain valley	NA	NA	NA	NA	NA	NA	NA	NA	NA	NA
14CH100	2021-06-05	GantsMod	Myself	6	Rainy	NA	NA	Mountain valley	NA	NA	NA	NA	NA	NA	NA	NA	NA	NA
14CH100	5/13/2021	GantsMod	Myself	2	Cloudy	NA	NA	Mountain valley	NA	NA	NA	NA	NA	NA	NA	NA	NA	NA
14CH100	5/18/2021	GantsMod	Myself	1	Rainy	NA	NA	Mountain valley	NA	NA	NA	NA	NA	NA	NA	NA	NA	NA
14CH100	5/24/2021	GantsMod	Myself	3	Windy	NA	NA	Mountain valley	NA	NA	NA	NA	NA	NA	NA	NA	NA	NA
14CH100	5/30/2021	GantsMod	Myself	2	Rainy	NA	NA	Mountain valley	NA	NA	NA	NA	NA	NA	NA	NA	NA	NA
14CH100	2021-06-06	GantsMod	Myself	3	Windy	NA	NA	Mountain valley	NA	NA	NA	NA	NA	NA	NA	NA	NA	NA
14CH100	6/13/2021	GantsMod	Myself	4	Rainy	NA	NA	Mountain valley	NA	NA	NA	NA	NA	NA	NA	NA	NA	NA
14CH100	6/20/2021	Gants Mod Value	Myself	1	Rainy	NA	NA	Near the river	NA	NA	NA	NA	NA	NA	NA	NA	NA	NA
14CH100	6/26/2021	Gants Mod Value	Myself	2	Sunny	NA	NA	Near the river	NA	NA	NA	NA	NA	NA	NA	NA	NA	NA
14CH100	2021-03-07	Gants Mod Value	Myself	2	Sunny	NA	NA	Near the river	NA	NA	NA	NA	NA	NA	NA	NA	NA	NA
14CH100	2021-10-07	Gants Mod Value	Myself	1	Sunny	NA	NA	Near the river	NA	NA	NA	NA	NA	NA	NA	NA	NA	NA
14CH100	7/16/2021	Gants Mod Value	Myself	3	Rainy	NA	NA	Near the river	NA	NA	NA	NA	NA	NA	NA	NA	NA	NA
14CH100	7/22/2021	Gants Mod Value	Myself	3	Sunny	NA	NA	Near the river	NA	NA	NA	NA	NA	NA	NA	NA	NA	NA
14CH100	7/29/2021	Gants Mod Value	Myself	3	Sunny	NA	NA	Near the river	NA	NA	NA	NA	NA	NA	NA	NA	NA	NA
14CH100	2021-06-08	Gants Mod Value	Myself	1	Sunny	NA	NA	Near the river	NA	NA	NA	NA	NA	NA	NA	NA	NA	NA
14CH100	8/15/2021	Gants Mod Value	Myself	2	Rainy	NA	NA	Near the river	NA	NA	NA	NA	NA	NA	NA	NA	NA	NA
14CH100	8/21/2021	Gants Mod Value	Myself	2	Rainy	NA	NA	Near the river	NA	NA	NA	NA	NA	NA	NA	NA	NA	NA
14CH100	8/28/2021	Gants Mod Value	Myself	3	Rainy	NA	NA	Near the river	NA	NA	NA	NA	NA	NA	NA	NA	NA	NA
14CH100	2021-05-09	Gants Mod Value	Myself	2	Sunny	NA	NA	Near the river	NA	NA	NA	NA	NA	NA	NA	NA	NA	NA
14CH100	2021-12-09	Gants Mod Value	Myself	3	Sunny	NA	NA	Near the river	NA	NA	NA	NA	NA	NA	NA	NA	NA	NA
14CH100	9/18/2021	Gants Mod Value	Myself	2	Sunny	NA	NA	Near the river	NA	NA	NA	NA	NA	NA	NA	NA	NA	NA
14CH100	9/25/2021	GantsMod	Myself	3	Sunny	NA	NA	Mountain valley	NA	NA	NA	NA	NA	NA	NA	NA	NA	NA
14CH100	2021-01-10	GantsMod	Myself	2	Sunny	NA	NA	Mountain valley	NA	NA	NA	NA	NA	NA	NA	NA	NA	NA
14CH100	2021-08-10	GantsMod	Myself	4	Cloudy	NA	NA	Mountain valley	NA	NA	NA	NA	NA	NA	NA	NA	NA	NA
14CH100	10/14/2021	GantsMod	Myself	5	Windy	NA	NA	Mountain valley	NA	NA	NA	NA	NA	NA	NA	NA	NA	NA
14CH100	10/21/2021	GantsMod	Myself	3	Cloudy	1 day ago	12	Mountain valley	NA	NA	NA	NA	NA	NA	NA	NA	NA	NA
14CH100	10/28/2021	GantsMod	Myself	4	Windy	NA	12	Mountain valley	NA	NA	NA	NA	NA	NA	NA	NA	NA	NA
14CH100	2021-04-11	GantsMod	Myself	4	Cloudy	NA	12	Mountain valley	NA	NA	NA	NA	NA	NA	NA	NA	NA	NA
14CH100	2021-11-11	GantsMod	Myself	3	Sunny	NA	12	Mountain valley	NA	NA	NA	NA	NA	NA	NA	NA	NA	NA
14CH100	11/19/2021	GantsMod	Myself	4	Sunny	NA	12	Mountain valley	NA	NA	NA	NA	NA	NA	NA	NA	NA	NA
14CH100	11/26/2021	GantsMod	Myself	4	Windy	NA	13	Mountain valley	Wolf	1	2 days	Yes	Horse	-	2 years	1	Hip	Grazing area
14CH100	2021-06-12	GantsMod	Myself	2	Sunny	5 days ago	18	Mountain valley	NA	NA	NA	NA	NA	NA	NA	NA	NA	NA
14CH100	12/14/2021	GantsMod	Myself	4	Cloudy	NA	18	Mountain valley	Wolf	1	3 days	Yes	NA	NA	NA	NA	NA	NA
14KS90	9/27/2020	Baga Yamaat	Myself	1	Sunny	5 days ago	2	On the hill	Snow leopard	NA	NA	NA	NA	NA	NA	NA	NA	NA
14KS90	2020-03-10	Baga Yamaat	Myself	1	Sunny	NA	2	On the hill	NA	NA	NA	NA	NA	NA	NA	NA	NA	NA
14KS90	2020-10-10	Baga Yamaat	Myself	1	Windy	NA	2	On the hill	NA	NA	NA	NA	NA	NA	NA	NA	NA	NA
14KS90	10/17/2020	Baga Yamaat	Myself	1	Sunny	NA	1	On the hill	NA	NA	NA	NA	NA	NA	NA	NA	NA	NA
14KS90	10/24/2020	Baga Yamaat	Myself	1	Windy	NA	2	On the hill	Snow leopard	NA	NA	Yes	NA	NA	NA	NA	NA	NA
14KS90	10/30/2020	Baga Yamaat	Myself	1	Sunny	NA	2	On the hill	NA	NA	NA	NA	NA	NA	NA	NA	NA	NA
14KS90	2020-07-11	Baga Yamaat	Myself	1	Windy	NA	3	On the hill	NA	NA	NA	NA	NA	NA	NA	NA	NA	NA
14KS90	11/13/2020	Baga Yamaat	Myself	2	Sunny	NA	2	On the hill	NA	NA	NA	NA	NA	NA	NA	NA	NA	NA
14KS90	11/21/2020	Baga Yamaat	Myself	1	Windy	NA	1	On the hill	NA	NA	NA	NA	NA	NA	NA	NA	NA	NA
14KS90	11/27/2020	Baga Yamaat	Myself	2	Windy	NA	NA	On the hill	NA	NA	NA	NA	NA	NA	NA	NA	NA	NA
14KS90	2020-02-12	Baga Yamaat	Myself	1	Windy	NA	NA	On the hill	Snow leopard	1	NA	Yes	NA	NA	NA	NA	NA	NA
14KS90	2020-09-12	Baga Yamaat	Myself	1	Windy	NA	NA	On the hill	NA	NA	NA	NA	NA	NA	NA	NA	NA	NA
14KS90	12/15/2020	Baga Yamaat	Myself	1	Sunny	NA	2	On the hill	Snow leopard	2	2 days	Yes	NA	NA	NA	NA	NA	NA
14KS90	12/21/2020	Baga Yamaat	Myself	1	Sunny	NA	2	On the hill	NA	NA	NA	NA	NA	NA	NA	NA	NA	NA
14KS90	12/28/2020	Baga Yamaat	Myself	1	Sunny	NA	2	On the hill	NA	NA	NA	NA	NA	NA	NA	NA	NA	NA
14KS90	2021-04-01	Baga Yamaat	Myself	1	Windy	NA	2	On the hill	NA	NA	NA	NA	NA	NA	NA	NA	NA	NA
14KS90	2021-11-01	Baga Yamaat	Myself	1	Sunny	NA	2	On the hill	Snow leopard	1	3 days	Yes	NA	NA	NA	NA	NA	NA
14KS90	1/18/2021	Baga Yamaat	Myself	1	Windy	NA	3	On the hill	NA	NA	NA	NA	NA	NA	NA	NA	NA	NA
14KS90	1/25/2021	Baga Yamaat	Myself	1	Windy	NA	3	On the hill	NA	NA	NA	NA	NA	NA	NA	NA	NA	NA
14KS90	1/31/2021	Baga Yamaat	Myself	2	Sunny	NA	2	On the hill	NA	NA	NA	NA	NA	NA	NA	NA	NA	NA
14KS90	2021-05-02	Baga Yamaat	Myself	1	Windy	NA	2	On the hill	Snow leopard	1	1 day	NA	NA	NA	NA	NA	NA	NA
14KS90	2021-11-02	Baga Yamaat	Myself	2	Snowy	NA	6	On the hill	NA	NA	NA	NA	NA	NA	NA	NA	NA	NA
14KS90	2/17/2021	Baga Yamaat	Myself	1	Snowy	NA	8	On the hill	Snow leopard	1	2 days	Yes	Yak	-	3 years	1	Back side	Grazing area
14KS90	2/23/2021	Baga Yamaat	Myself	1	Windy	NA	7	On the hill	NA	NA	NA	NA	NA	NA	NA	NA	NA	NA
14KS90	2021-01-03	Baga Yamaat	Myself	1	Windy	NA	7	On the hill	NA	NA	NA	NA	NA	NA	NA	NA	NA	NA
14KS90	2021-08-03	Baga Yamaat	Myself	2	Windy	NA	7	On the hill	Snow leopard	1	2 days	Yes	Horse	-	2 years	2	NA	Grazing area
14KS90	3/14/2021	Baga Yamaat	Myself	1	Windy	NA	6	On the hill	Snow leopard	1	3 days	Yes	Yak	-	3 years	1	All	Grazing area
14KS90	3/21/2021	Baga Yamaat	Myself	2	Windy	NA	6	On the hill	NA	NA	NA	NA	NA	NA	NA	NA	NA	NA
14KS90	3/26/2021	Baga Yamaat	Myself	1	Windy	NA	NA	On the hill	NA	NA	NA	NA	NA	NA	NA	NA	NA	NA
14KS90	2021-02-04	Baga Yamaat	Myself	2	Sunny	NA	NA	On the hill	NA	NA	NA	NA	NA	NA	NA	NA	NA	NA
14KS90	2021-09-04	Baga Yamaat	Myself	2	Sunny	NA	NA	On the hill	NA	NA	NA	NA	NA	NA	NA	NA	NA	NA
14KS90	4/14/2021	Baga Yamaat	Myself	1	Cloudy	NA	NA	On the hill	NA	NA	NA	NA	NA	NA	NA	NA	NA	NA
14KS90	4/22/2021	Baga Yamaat	Myself	2	Sunny	NA	NA	On the hill	NA	NA	NA	NA	NA	NA	NA	NA	NA	NA
14KS90	4/30/2021	Baga Yamaat	Myself	3	Windy	NA	NA	On the hill	NA	NA	NA	NA	NA	NA	NA	NA	NA	NA
14KS90	2021-05-05	Baga Yamaat	Myself	2	Rainy	NA	NA	On the hill	NA	NA	NA	NA	NA	NA	NA	NA	NA	NA
14KS90	2021-11-05	Baga Yamaat	Myself	2	Sunny	NA	NA	On the hill	Wolf	1	3 days	NA	NA	NA	NA	NA	NA	NA
14KS90	5/18/2021	Baga Yamaat	Myself	1	Windy	NA	NA	On the hill	NA	NA	NA	NA	NA	NA	NA	NA	NA	NA
14KS90	5/25/2021	Baga Yamaat	Myself	4	Rainy	NA	NA	On the hill	NA	NA	NA	NA	NA	NA	NA	NA	NA	NA
14KS90	2021-01-06	Baga Yamaat	Myself	2	Sunny	NA	NA	On the hill	NA	NA	NA	NA	NA	NA	NA	NA	NA	NA
14KS90	2021-07-06	Baga Yamaat	Myself	1	Windy	NA	NA	On the hill	NA	NA	NA	NA	NA	NA	NA	NA	NA	NA
14KS90	6/14/2021	Baga Yamaat	Myself	2	Rainy	NA	NA	On the hill	NA	NA	NA	NA	NA	NA	NA	NA	NA	NA
14KS90	6/21/2021	Tuvshin nuur	Myself	2	Sunny	NA	NA	Near the lake	NA	NA	NA	NA	NA	NA	NA	NA	NA	NA
14KS90	6/28/2021	Tuvshin nuur	Myself	1	Rainy	NA	NA	Near the lake	NA	NA	NA	NA	NA	NA	NA	NA	NA	NA
14KS90	2021-04-07	Tuvshin nuur	Myself	1	Sunny	NA	NA	Near the lake	NA	NA	NA	NA	NA	NA	NA	NA	NA	NA
14KS90	2021-12-07	Tuvshin nuur	Myself	2	Rainy	NA	NA	Near the lake	NA	NA	NA	NA	NA	NA	NA	NA	NA	NA
14KS90	7/19/2021	Tuvshin nuur	Myself	4	Sunny	NA	NA	Near the lake	NA	NA	NA	NA	NA	NA	NA	NA	NA	NA
14KS90	7/26/2021	Tuvshin nuur	Myself	3	Sunny	NA	NA	Near the lake	NA	NA	NA	NA	NA	NA	NA	NA	NA	NA
14KS90	2021-03-08	Tuvshin nuur	Myself	3	Rainy	NA	NA	Near the lake	NA	NA	NA	NA	NA	NA	NA	NA	NA	NA
14KS90	2021-10-08	Tuvshin nuur	Myself	3	Sunny	NA	NA	Near the lake	NA	NA	NA	NA	NA	NA	NA	NA	NA	NA
14KS90	8/16/2021	Tuvshin nuur	Myself	2	Rainy	NA	NA	Near the lake	NA	NA	NA	NA	NA	NA	NA	NA	NA	NA
14KS90	8/25/2021	Tuvshin nuur	Myself	2	Rainy	NA	NA	Near the lake	NA	NA	NA	NA	NA	NA	NA	NA	NA	NA
14KS90	2021-02-09	Baga Yamaat	Myself	2	Sunny	NA	NA	On the hill	NA	NA	NA	NA	NA	NA	NA	NA	NA	NA
14KS90	2021-10-09	Baga Yamaat	Myself	3	Sunny	NA	NA	On the hill	NA	NA	NA	NA	NA	NA	NA	NA	NA	NA
14KS90	9/16/2021	Baga Yamaat	Myself	2	Sunny	NA	NA	On the hill	NA	NA	NA	NA	NA	NA	NA	NA	NA	NA
14KS90	9/24/2021	Baga Yamaat	Myself	1	Sunny	NA	NA	On the hill	NA	NA	NA	NA	NA	NA	NA	NA	NA	NA
14KS90	9/30/2021	Baga Yamaat	Myself	1	Sunny	NA	NA	On the hill	NA	NA	NA	NA	NA	NA	NA	NA	NA	NA
14KS90	2021-06-10	Baga Yamaat	Myself	2	Windy	NA	NA	On the hill	NA	NA	NA	NA	NA	NA	NA	NA	NA	NA
14KS90	10/13/2021	Baga Yamaat	Myself	1	Sunny	NA	NA	On the hill	NA	NA	NA	NA	NA	NA	NA	NA	NA	NA
14KS90	10/20/2021	Baga Yamaat	Myself	1	Windy	NA	NA	On the hill	NA	NA	NA	NA	NA	NA	NA	NA	NA	NA
14KS90	10/26/2021	Baga Yamaat	Myself	1	Sunny	3 days ago	15	On the hill	Snow leopard	3	2 days	Yes	Yak	-	3 years	1	NA	Grazing area
14KS90	2021-04-11	Baga Yamaat	Myself	1	Windy	NA	15	On the hill	Wolf	8	2 days	Yes	Horse	-	2 years	2	NA	Grazing area
14KS90	2021-11-11	Baga Yamaat	Myself	2	Sunny	NA	15	On the hill	Snow leopard	2	3 days	Yes	Horse	-	2 years	1	Chest and thighs	Grazing area
14KS90	11/20/2021	Baga Yamaat	Myself	1	Windy	NA	15	On the hill	Wolf	4	1 day	Yes	NA	NA	NA	NA	NA	NA
14KS90	11/27/2021	Baga Yamaat	Myself	2	Windy	4 days ago	25	On the hill	Snow leopard	1	2 days	NA	NA	NA	NA	NA	NA	NA
14KS90	2021-06-12	Baga Yamaat	Myself	1	Windy	NA	25	On the hill	Snow leopard	2	NA	Yes	NA	NA	NA	NA	NA	NA
14KS90	12/14/2021	Baga Yamaat	Myself	2	Windy	NA	25	On the hill	Wolf	4	NA	Yes	NA	NA	NA	NA	NA	NA
14TL90	9/16/2020	Tsagaan Davaa	Myself	5	Sunny	6 days ago	2	On the hill	NA	NA	NA	NA	NA	NA	NA	NA	NA	NA
14TL90	9/24/2020	Tsagaan Davaa	Myself	4	Windy and cloudy	NA	2	On the hill	NA	NA	NA	NA	NA	NA	NA	NA	NA	NA
14TL90	2020-04-10	Tsagaan Davaa	Myself	3	Cloudy	NA	1	On the hill	NA	NA	NA	NA	NA	NA	NA	NA	NA	NA
14TL90	2020-11-10	Tsagaan Davaa	Myself	4	Sunny	NA	NA	On the hill	NA	NA	NA	NA	NA	NA	NA	NA	NA	NA
14TL90	10/19/2020	Tsagaan Davaa	Myself	4	Sunny	NA	1	On the hill	NA	NA	NA	NA	NA	NA	NA	NA	NA	NA
14TL90	10/27/2020	Tsagaan Davaa	Myself	5	Windy	NA	NA	On the hill	NA	NA	NA	NA	NA	NA	NA	NA	NA	NA
14TL90	2020-03-11	Tsagaan Davaa	Myself	5	Windy	NA	NA	On the hill	NA	NA	NA	NA	NA	NA	NA	NA	NA	NA
14TL90	2020-09-11	Tsagaan Davaa	Myself	4	Sunny	NA	NA	On the hill	NA	NA	NA	NA	NA	NA	NA	NA	NA	NA
14TL90	11/17/2020	Tsagaan Davaa	Myself	3	Sunny	NA	1	On the hill	NA	NA	NA	NA	NA	NA	NA	NA	NA	NA
14TL90	11/24/2020	Tsagaan Davaa	Myself	4	Cloudy	NA	NA	On the hill	NA	NA	NA	NA	NA	NA	NA	NA	NA	NA
14TL90	11/30/2020	Tsagaan Davaa	Myself	4	Snowy	NA	2	On the hill	NA	NA	NA	NA	NA	NA	NA	NA	NA	NA
14TL90	2020-05-12	Tsagaan Davaa	Myself	5	Sunny	NA	2	On the hill	NA	NA	NA	NA	NA	NA	NA	NA	NA	NA
14TL90	2020-10-12	Tsagaan Davaa	Myself	3	Cloudy	NA	1	On the hill	NA	NA		NA	NA	NA	NA	NA	NA	NA
14TL90	12/16/2020	Khukh Ereg	Myself	2	Sunny	NA	2	Open space	NA	NA	NA	NA	NA	NA	NA	NA	NA	NA
14TL90	12/25/2020	Khukh Ereg	Myself	2	Windy	NA	2	Open space	NA	NA	NA	NA	NA	NA	NA	NA	NA	NA
14TL90	2021-01-01	Khukh Ereg	Myself	3	Cloudy	NA	2	Open space	NA	NA	NA	NA	NA	NA	NA	NA	NA	NA
14TL90	2021-07-01	Khukh Ereg	Myself	2	Sunny	NA	2	Open space	NA	NA	NA	NA	NA	NA	NA	NA	NA	NA
14TL90	1/13/2021	Khukh Ereg	Myself	3	Sunny	NA	1	Open space	NA	NA	NA	NA	NA	NA	NA	NA	NA	NA
14TL90	1/20/2021	Khukh Ereg	Myself	3	Windy	2 days ago	4	Open space	NA	NA	NA	NA	NA	NA	NA	NA	NA	NA
14TL90	1/28/2021	Khukh Ereg	Myself	3	Windy	NA	3	Open space	Wolf	NA	2 days	NA	Goat	-	3 years	3	NA	Grazing area
14TL90	2021-03-02	Khukh Ereg	Myself	2	Sunny	NA	3	Open space	NA	NA	NA	NA	NA	NA	NA	NA	NA	NA
14TL90	2021-10-02	Khukh Ereg	Myself	1	Sunny	NA	2	Open space	NA	NA	NA	NA	NA	NA	NA	NA	NA	NA
14TL90	2/17/2021	Khukh Ereg	Myself	3	Snowy	NA	5	Open space	NA	NA	NA	NA	NA	NA	NA	NA	NA	NA
14TL90	2/25/2021	Khukh Ereg	Myself	3	Snowy	NA	5	Open space	NA	NA	NA	NA	NA	NA	NA	NA	NA	NA
14TL90	2021-01-03	Khukh Ereg	Myself	2	Sunny	NA	4	Open space	Wolf	1	3 days	NA	NA	NA	NA	NA	NA	NA
14TL90	2021-08-03	Khukh Ereg	Myself	2	Cloudy	NA	4	Open space	NA	NA		NA	NA	NA	NA	NA	NA	NA
14TL90	3/14/2021	Khukh Ereg	Myself	2	Windy	NA	3	Open space	NA	NA	NA	NA	NA	NA	NA	NA	NA	NA
14TL90	3/20/2021	Khukh Ereg	Myself	3	Windy	NA	NA	Open space	NA	NA	NA	NA	NA	NA	NA	NA	NA	NA
14TL90	3/27/2021	Khukh Ereg	Myself	3	Windy	NA	NA	Open space	NA	NA	NA	NA	NA	NA	NA	NA	NA	NA
14TL90	2021-03-04	Khukh Ereg	Myself	4	Sunny	NA	NA	Open space	NA	NA	NA	NA	NA	NA	NA	NA	NA	NA
14TL90	2021-09-04	Khukh Ereg	Myself	4	Sunny	NA	NA	Open space	NA	NA	NA	NA	NA	NA	NA	NA	NA	NA
14TL90	4/15/2021	Khukh Ereg	Myself	3	Sunny	NA	NA	Open space	NA	NA	NA	NA	NA	NA	NA	NA	NA	NA
14TL90	4/22/2021	Khukh Ereg	Myself	4	Sunny	NA	NA	Open space	NA	NA	NA	NA	NA	NA	NA	NA	NA	NA
14TL90	4/29/2021	Khukh Ereg	Myself	3	Sunny	NA	NA	Open space	NA	NA	NA	NA	NA	NA	NA	NA	NA	NA
14TL90	2021-05-05	Khukh Ereg	Myself	3	Rainy	NA	NA	Open space	NA	NA	NA	NA	NA	NA	NA	NA	NA	NA
14TL90	2021-12-05	Khukh Ereg	Myself	3	Sunny	NA	NA	Open space	NA	NA	NA	NA	NA	NA	NA	NA	NA	NA
14TL90	5/19/2021	Khukh Ereg	Myself	4	Windy	NA	NA	Open space	NA	NA	NA	NA	NA	NA	NA	NA	NA	NA
14TL90	5/25/2021	Khukh Ereg	Myself	3	Sunny	NA	NA	Open space	NA	NA	NA	NA	NA	NA	NA	NA	NA	NA
14TL90	5/31/2021	Khukh Ereg	Myself	4	Windy	NA	NA	Open space	NA	NA	NA	NA	NA	NA	NA	NA	NA	NA
14TL90	2021-06-06	Khukh Ereg	Myself	3	Rainy	NA	NA	Open space	NA	NA		NA	NA	NA	NA	NA	NA	NA
14TL90	6/14/2021	Khukh Ereg	Myself	1	Cloudy	NA	NA	Open space	NA	NA	NA	NA	NA	NA	NA	NA	NA	NA
14TL90	6/21/2021	Tsagaan gol	Myself	2	Sunny	NA	NA	Rock in a cliff	NA	NA	NA	NA	NA	NA	NA	NA	NA	NA
14TL90	6/27/2021	Tsagaan gol	Myself	3	Rainy	NA	NA	Rock in a cliff	NA	NA	NA	NA	NA	NA	NA	NA	NA	NA
14TL90	2021-04-07	Tsagaan gol	Myself	2	Sunny	NA	NA	Rock in a cliff	NA	NA	NA	NA	NA	NA	NA	NA	NA	NA
14TL90	2021-12-07	Tsagaan gol	Myself	2	Sunny	NA	NA	Rock in a cliff	NA	NA	NA	NA	NA	NA	NA	NA	NA	NA
14TL90	7/20/2021	Tsagaan gol	Myself	3	Rainy	NA	NA	Rock in a cliff	NA	NA	NA	NA	NA	NA	NA	NA	NA	NA
14TL90	7/27/2021	Tsagaan gol	Myself	2	Sunny	NA	NA	Rock in a cliff	NA	NA	NA	NA	NA	NA	NA	NA	NA	NA
14TL90	2021-04-08	Tsagaan gol	Myself	3	Rainy	NA	NA	Rock in a cliff	NA	NA	NA	NA	NA	NA	NA	NA	NA	NA
14TL90	2021-12-08	Tsagaan gol	Myself	2	Rainy	NA	NA	Rock in a cliff	NA	NA	NA	NA	NA	NA	NA	NA	NA	NA
14TL90	8/19/2021	Tsagaan gol	Myself	3	Rainy	NA	NA	Rock in a cliff	NA	NA	NA	NA	NA	NA	NA	NA	NA	NA
14TL90	8/27/2021	Tsagaan gol	Myself	2	Sunny	NA	NA	Rock in a cliff	NA	NA	NA	NA	NA	NA	NA	NA	NA	NA
14TL90	2021-03-09	Tsagaan gol	Myself	3	Sunny	NA	NA	Rock in a cliff	NA	NA	NA	NA	NA	NA	NA	NA	NA	NA
14TL90	2021-10-09	Tsagaan gol	Myself	2	Sunny	NA	NA	Rock in a cliff	NA	NA	NA	NA	NA	NA	NA	NA	NA	NA
14TL90	9/17/2021	Tsagaan gol	Myself	3	Sunny	NA	NA	Rock in a cliff	NA	NA		NA	NA	NA	NA	NA	NA	NA
14TL90	9/24/2021	Tsagaan gol	Myself	1	Snowy and rainy	NA	NA	Rock in a cliff	NA	NA	NA	NA	NA	NA	NA	NA	NA	NA
14TL90	2021-01-10	Tsagaan Davaa	Myself	4	Sunny	NA	NA	On the hill	NA	NA	NA	NA	NA	NA	NA	NA	NA	NA
14TL90	2021-08-10	Tsagaan Davaa	Myself	4	Sunny	NA	NA	On the hill	NA	NA	NA	NA	NA	NA	NA	NA	NA	NA
14TL90	10/15/2021	Tsagaan Davaa	Myself	4	Windy	NA	NA	On the hill	NA	NA	NA	NA	NA	NA	NA	NA	NA	NA
14TL90	10/21/2021	Tsagaan Davaa	Myself	4	Cloudy	NA	NA	On the hill	NA	NA	NA	NA	NA	NA	NA	NA	NA	NA
14TL90	10/28/2021	Tsagaan Davaa	Myself	3	Sunny	5 days ago	3	On the hill	NA	NA	NA	NA	NA	NA	NA	NA	NA	NA
14TL90	2021-05-11	Tsagaan Davaa	Myself	4	Windy	NA	4	On the hill	NA	NA	NA	NA	NA	NA	NA	NA	NA	NA
14TL90	2021-12-11	Tsagaan Davaa	Myself	3	Windy	NA	4	On the hill	NA	NA	NA	NA	NA	NA	NA	NA	NA	NA
14TL90	11/19/2021	Tsagaan Davaa	Myself	3	Sunny	NA	4	On the hill	NA	NA	NA	NA	NA	NA	NA	NA	NA	NA
14TL90	11/26/2021	Tsagaan Davaa	Myself	2	Sunny	2 days ago	7	On the hill	NA	NA	NA	NA	NA	NA	NA	NA	NA	NA
14TL90	2021-02-12	Tsagaan Davaa	Myself	3	Cloudy	NA	7	On the hill	Wolf	2	2 days	Yes	Goat	-	3 years	1	Head and hip	Grazing area
14TL90	2021-09-12	Tsagaan Davaa	Myself	4	Windy	NA	7	On the hill	NA	NA	NA	NA	NA	NA	NA	NA	NA	NA
14TL90	12/16/2021	Tsagaan Davaa	Myself	4	Sunny	NA	7	On the hill	NA	NA	NA	NA	NA	NA	NA	NA	NA	NA
15CH100	2020-03-10	GantsMod	Myself	2	Sunny	NA	3	Mountain valley	NA	NA	NA	NA	NA	NA	NA	NA	NA	NA
15CH100	2020-11-10	GantsMod	Myself	3	Sunny	NA	3	Mountain valley	Wolf	1	2 days	Yes	Yak	-	3 years	1	NA	NA
15CH100	10/17/2020	GantsMod	Myself	3	Sunny	NA	3	Mountain valley	NA	NA	NA	NA	NA	NA	NA	NA	NA	NA
15CH100	10/23/2020	GantsMod	Myself	2	Windy	NA	2	Mountain valley	NA	NA	NA	NA	NA	NA	NA	NA	NA	NA
15CH100	10/30/2020	GantsMod	Myself	2	Sunny	NA	2	Mountain valley	NA	NA	NA	NA	NA	NA	NA	NA	NA	NA
15CH100	2020-06-11	GantsMod	Myself	3	Sunny	NA	2	Mountain valley	NA	NA	NA	NA	NA	NA	NA	NA	NA	NA
15CH100	11/14/2020	GantsMod	Myself	1	Cloudy	NA	2	Mountain valley	NA	NA	NA	NA	NA	NA	NA	NA	NA	NA
15CH100	11/20/2020	GantsMod	Myself	3	Snowy	NA	2	Mountain valley	NA	NA	NA	NA	NA	NA	NA	NA	NA	NA
15CH100	11/29/2020	GantsMod	Myself	2	Sunny	NA	1	Mountain valley	NA	NA	NA	NA	NA	NA	NA	NA	NA	NA
15CH100	2020-05-12	GantsMod	Myself	3	Cloudy	NA	1	Mountain valley	NA	NA	NA	NA	NA	NA	NA	NA	NA	NA
15CH100	2020-11-12	GantsMod	Myself	2	Cloudy	NA	1	Mountain valley	NA	NA	NA	NA	NA	NA	NA	NA	NA	NA
15CH100	12/18/2020	GantsMod	Myself	2	Sunny	NA	1	Mountain valley	NA	NA	NA	NA	NA	NA	NA	NA	NA	NA
15CH100	12/23/2020	GantsMod	Myself	1.5	Windy	NA	1	Mountain valley	NA	NA	NA	NA	NA	NA	NA	NA	NA	NA
15CH100	12/29/2020	GantsMod	Myself	3	Windy	NA	4	Mountain valley	NA	NA	NA	NA	NA	NA	NA	NA	NA	NA
15CH100	2021-04-01	GantsMod	Myself	2	Sunny	NA	4	Mountain valley	NA	NA	NA	NA	NA	NA	NA	NA	NA	NA
15CH100	2021-11-01	GantsMod	Myself	3	Windy	NA	4	Mountain valley	NA	NA	NA	NA	NA	NA	NA	NA	NA	NA
15CH100	1/17/2021	GantsMod	Myself	2	Sunny	NA	3	Mountain valley	NA	NA	NA	NA	NA	NA	NA	NA	NA	NA
15CH100	1/24/2021	GantsMod	Myself	2	Windy	NA	3	Mountain valley	NA	NA	NA	NA	NA	NA	NA	NA	NA	NA
15CH100	2021-01-02	GantsMod	Myself	3	Sunny	NA	3	Mountain valley	NA	NA	NA	NA	NA	NA	NA	NA	NA	NA
15CH100	2021-07-02	GantsMod	Myself	1	Windy	NA	3	Mountain valley	NA	NA	NA	NA	NA	NA	NA	NA	NA	NA
15CH100	2/13/2021	GantsMod	Myself	3	Snowy	NA	6	Mountain valley	Wolf	1	2 days	Yes	NA	NA	NA	NA	NA	NA
15CH100	2/20/2021	GantsMod	Myself	2	Snowy	NA	9	Mountain valley	NA	NA	NA	NA	NA	NA	NA	NA	NA	NA
15CH100	2/26/2021	GantsMod	Myself	3	Snowy	NA	8	Mountain valley	NA	NA	NA	NA	NA	NA	NA	NA	NA	NA
15CH100	2021-04-03	GantsMod	Myself	2	Windy	NA	7	Mountain valley	NA	NA	NA	NA	NA	NA	NA	NA	NA	NA
15CH100	2021-11-03	GantsMod	Myself	2	Snowy	NA	10	Mountain valley	NA	NA	NA	NA	NA	NA	NA	NA	NA	NA
15CH100	3/17/2021	GantsMod	Myself	2	Windy	NA	9	Mountain valley	NA	NA	NA	NA	NA	NA	NA	NA	NA	NA
15CH100	3/24/2021	GantsMod	Myself	3	Windy	NA	9	Mountain valley	NA	NA	NA	NA	NA	NA	NA	NA	NA	NA
15CH100	3/30/2021	GantsMod	Myself	4	Cloudy	NA	3	Mountain valley	Wolf	1	3 days	Yes	Goat	-	2 years	1	All	Grazing area
15CH100	2021-06-04	GantsMod	Myself	2	Sunny	NA	2	Mountain valley	NA	NA	NA	NA	NA	NA	NA	NA	NA	NA
15CH100	4/13/2021	GantsMod	Myself	3	Windy	NA	NA	Mountain valley	NA	NA	NA	NA	NA	NA	NA	NA	NA	NA
15CH100	4/20/2021	GantsMod	Myself	2	Snowy and rainy	NA	NA	Mountain valley	NA	NA	NA	NA	NA	NA	NA	NA	NA	NA
15CH100	4/26/2021	GantsMod	Myself	2	Sunny	NA	NA	Mountain valley	NA	NA	NA	NA	NA	NA	NA	NA	NA	NA
15CH100	2021-01-05	GantsMod	Myself	3	Rainy	NA	NA	Mountain valley	NA	NA	NA	NA	NA	NA	NA	NA	NA	NA
15CH100	2021-07-05	GantsMod	Myself	5	Windy	NA	NA	Mountain valley	NA	NA	NA	NA	NA	NA	NA	NA	NA	NA
15CH100	5/14/2021	GantsMod	Myself	3	Windy	NA	NA	Mountain valley	NA	NA	NA	NA	NA	NA	NA	NA	NA	NA
15CH100	5/22/2021	GantsMod	Myself	2	Rainy	NA	NA	Mountain valley	NA	NA	NA	NA	NA	NA	NA	NA	NA	NA
15CH100	5/29/2021	GantsMod	Myself	3	Cloudy	NA	NA	Mountain valley	NA	NA	NA	NA	NA	NA	NA	NA	NA	NA
15CH100	2021-04-06	GantsMod	Myself	2	Windy	NA	NA	Mountain valley	NA	NA	NA	NA	NA	NA	NA	NA	NA	NA
15CH100	2021-10-06	GantsMod	Myself	1	Sunny	NA	NA	Mountain valley	NA	NA	NA	NA	NA	NA	NA	NA	NA	NA
15CH100	6/15/2021	GantsMod	Myself	3	Rainy	NA	NA	Mountain valley	NA	NA	NA	NA	NA	NA	NA	NA	NA	NA
15CH100	6/21/2021	Gants Mod Value	Myself	4	Rainy	NA	NA	Mountain valley	NA	NA	NA	NA	NA	NA	NA	NA	NA	NA
15CH100	6/28/2021	Gants Mod Value	Myself	2	Sunny	NA	NA	Mountain valley	NA	NA	NA	NA	NA	NA	NA	NA	NA	NA
15CH100	2021-04-07	Gants Mod Value	Myself	3	Sunny	NA	NA	Mountain valley	NA	NA	NA	NA	NA	NA	NA	NA	NA	NA
15CH100	2021-12-07	Gants Mod Value	Myself	2	Sunny	NA	NA	Mountain valley	NA	NA	NA	NA	NA	NA	NA	NA	NA	NA
15CH100	7/20/2021	Gants Mod Value	Myself	2	Rainy	NA	NA	Mountain valley	NA	NA	NA	NA	NA	NA	NA	NA	NA	NA
15CH100	7/26/2021	Gants Mod Value	Myself	3	Sunny	NA	NA	Mountain valley	NA	NA	NA	NA	NA	NA	NA	NA	NA	NA
15CH100	2021-03-08	Gants Mod Value	Myself	5	Sunny	NA	NA	Mountain valley	NA	NA	NA	NA	NA	NA	NA	NA	NA	NA
15CH100	2021-10-08	Gants Mod Value	Myself	3	Sunny	NA	NA	Mountain valley	NA	NA	NA	NA	NA	NA	NA	NA	NA	NA
15CH100	8/17/2021	Gants Mod Value	Myself	2	Rainy	NA	NA	Mountain valley	NA	NA	NA	NA	NA	NA	NA	NA	NA	NA
15CH100	8/24/2021	Gants Mod Value	Myself	3	Rainy	NA	NA	Mountain valley	NA	NA	NA	NA	NA	NA	NA	NA	NA	NA
15CH100	2021-01-09	Gants Mod Value	Myself	2	Rainy	NA	NA	Mountain valley	NA	NA	NA	NA	NA	NA	NA	NA	NA	NA
15CH100	2021-08-09	Gants Mod Value	Myself	2	Sunny	NA	NA	Mountain valley	NA	NA	NA	NA	NA	NA	NA	NA	NA	NA
15CH100	9/15/2021	Gants Mod Value	Myself	3	Sunny	NA	NA	Mountain valley	NA	NA	NA	NA	NA	NA	NA	NA	NA	NA
15CH100	9/23/2021	GantsMod	Myself	3	Sunny	NA	NA	Mountain valley	NA	NA	NA	NA	NA	NA	NA	NA	NA	NA
15CH100	9/30/2021	GantsMod	Myself	3	Sunny	NA	NA	Mountain valley	Wolf	1	2 days	Yes	Yak	-	3 years	1	NA	NA
15CH100	2021-05-10	GantsMod	Myself	3	Sunny	NA	NA	Mountain valley	NA	NA	NA	NA	NA	NA	NA	NA	NA	NA
15CH100	10/13/2021	GantsMod	Myself	2	Sunny	NA	NA	Mountain valley	NA	NA	NA	NA	NA	NA	NA	NA	NA	NA
15CH100	10/20/2021	GantsMod	Myself	3	Snwoy and cloudy	NA	4	Mountain valley	NA	NA	NA	NA	NA	NA	NA	NA	NA	NA
15CH100	10/28/2021	GantsMod	Myself	2	Sunny	7 days ago	10	Mountain valley	NA	NA	NA	NA	NA	NA	NA	NA	NA	NA
15CH100	2021-04-11	GantsMod	Myself	2	Cloudy	NA	10	Mountain valley	NA	NA	NA	NA	NA	NA	NA	NA	NA	NA
15CH100	2021-11-11	GantsMod	Myself	3	Snowy	NA	10	Mountain valley	NA	NA	NA	NA	NA	NA	NA	NA	NA	NA
15CH100	11/18/2021	GantsMod	Myself	2.5	Sunny	NA	10	Mountain valley	NA	NA	NA	NA	NA	NA	NA	NA	NA	NA
15CH100	11/26/2021	GantsMod	Myself	2.5	Cloudy	NA	10	Mountain valley	NA	NA	NA	NA	NA	NA	NA	NA	NA	NA
15CH100	2021-04-12	GantsMod	Myself	2.5	Cloudy	3 days ago	15	Mountain valley	NA	NA	NA	NA	NA	NA	NA	NA	NA	NA
15CH100	2021-11-12	GantsMod	Myself	3	Sunny	NA	16	Mountain valley	Wolf	1	2 days	Yes	Yak	-	2 years	1	Belly	Grazing area
15CH100	12/17/2021	GantsMod	Myself	2	Sunny	NA	16	Mountain valley	NA	NA	NA	NA	NA	NA	NA	NA	NA	NA
15KS90	9/27/2020	Baga Yamaat	Myself	1	Sunny	5 days ago	2	Rock in a cliff	NA	NA	NA	NA	NA	NA	NA	NA	NA	NA
15KS90	2020-04-10	Baga Yamaat	Myself	1	Windy	NA	2	Rock in a cliff	NA	NA	NA	NA	NA	NA	NA	NA	NA	NA
15KS90	2020-11-10	Baga Yamaat	Myself	1	Sunny	NA	2	Rock in a cliff	NA	NA	NA	NA	NA	NA	NA	NA	NA	NA
15KS90	10/19/2020	Baga Yamaat	Myself	2	Windy	NA	NA	Rock in a cliff	Wolf	NA	NA	NA	NA	NA	NA	NA	NA	NA
15KS90	10/26/2020	Baga Yamaat	Myself	1	Sunny	NA	2	Rock in a cliff	Snow leopard	1	NA	Yes	NA	NA	NA	NA	NA	NA
15KS90	2020-03-11	Baga Yamaat	Myself	1	Windy	NA	1	Rock in a cliff	NA	NA	NA	NA	NA	NA	NA	NA	NA	NA
15KS90	2020-10-11	Baga Yamaat	Myself	1	Sunny	NA	2	Rock in a cliff	Wolf	NA	NA	NA	NA	NA	NA	NA	NA	NA
15KS90	11/17/2020	Baga Yamaat	Myself	1	Windy	NA	2	Rock in a cliff	Wolf	1	NA	NA	NA	NA	NA	NA	NA	NA
15KS90	11/24/2020	Baga Yamaat	Myself	1	Sunny	NA	3	Rock in a cliff	Snow leopard	1	NA	Yes	NA	NA	NA	NA	NA	NA
15KS90	2020-01-12	Baga Yamaat	Myself	1	Windy	NA	3	Rock in a cliff	Wolf	1	3 days	Yes	NA	NA	NA	NA	NA	NA
15KS90	2020-08-12	Baga Yamaat	Myself	2	Windy	NA	1	Rock in a cliff	NA	NA	NA	NA	NA	NA	NA	NA	NA	NA
15KS90	12/15/2020	Baga Yamaat	Myself	2	Windy	NA	1	Rock in a cliff	NA	NA	NA	NA	NA	NA	NA	NA	NA	NA
15KS90	12/21/2020	Baga Yamaat	Myself	1	Sunny	8 days ago	2	Rock in a cliff	NA	NA	NA	NA	NA	NA	NA	NA	NA	NA
15KS90	12/28/2020	Baga Yamaat	Myself	1	Sunny	NA	2	Rock in a cliff	Wolf	2	2 days	Yes	Sheep	-	3 years	1	All	Grazing area
15KS90	2021-05-01	Baga Yamaat	Myself	1	Windy	NA	2	Rock in a cliff	NA	NA	NA	NA	NA	NA	NA	NA	NA	NA
15KS90	1/13/2021	Baga Yamaat	Myself	2	Sunny	NA	2	Rock in a cliff	NA	NA	NA	NA	NA	NA	NA	NA	NA	NA
15KS90	1/20/2021	Baga Yamaat	Myself	1	Windy	2 days ago	3	Rock in a cliff	Snow leopard	1	3 days	Yes	NA	NA	NA	NA	NA	NA
15KS90	1/27/2021	Baga Yamaat	Myself	1	Windy	NA	3	Rock in a cliff	NA	NA	NA	NA	NA	NA	NA	NA	NA	NA
15KS90	2021-04-02	Baga Yamaat	Myself	1	Sunny	NA	2	Rock in a cliff	Snow leopard	1	3 days	Yes	Yak	-	3 years	2	NA	Grazing area
15KS90	2021-10-02	Baga Yamaat	Myself	1	Windy	NA	2	Rock in a cliff	Snow leopard	1	3 days	Yes	NA	NA	NA	NA	NA	NA
15KS90	2/16/2021	Baga Yamaat	Myself	1	Snowy	NA	6	Rock in a cliff	Snow leopard	1	NA	Yes	Yak	-	2 years	1	NA	Grazing area
15KS90	2/23/2021	Baga Yamaat	Myself	1	Snowy	NA	8	Rock in a cliff	Wolf	1	3 days	Yes	Goat	-	2 years	1	Back side	Grazing area
15KS90	2/28/2021	Baga Yamaat	Myself	2	Windy	NA	7	Rock in a cliff	NA	NA	NA	NA	NA	NA	NA	NA	NA	NA
15KS90	2021-06-03	Baga Yamaat	Myself	2	Windy	NA	7	Rock in a cliff	Snow leopard	1	3 days	Yes	Horse	-	2 years	1	Hip	Grazing area
15KS90	3/13/2021	Baga Yamaat	Myself	2	Windy	NA	7	Rock in a cliff	NA	NA	NA	NA	NA	NA	NA	NA	NA	NA
15KS90	3/21/2021	Baga Yamaat	Myself	2	Windy	NA	6	Rock in a cliff	NA	NA	NA	NA	NA	NA	NA	NA	NA	NA
15KS90	3/27/2021	Baga Yamaat	Myself	1	Sunny	NA	NA	Rock in a cliff	NA	NA	NA	NA	NA	NA	NA	NA	NA	NA
15KS90	2021-04-04	Baga Yamaat	Myself	1	Sunny	NA	NA	Rock in a cliff	NA	NA	NA	NA	NA	NA	NA	NA	NA	NA
15KS90	2021-11-04	Baga Yamaat	Myself	1	Windy	NA	NA	Rock in a cliff	NA	NA	NA	NA	NA	NA	NA	NA	NA	NA
15KS90	4/17/2021	Baga Yamaat	Myself	2	Sunny	NA	NA	Rock in a cliff	NA	NA	NA	NA	NA	NA	NA	NA	NA	NA
15KS90	4/24/2021	Baga Yamaat	Myself	1	Windy	NA	NA	Rock in a cliff	NA	NA	NA	NA	NA	NA	NA	NA	NA	NA
15KS90	2021-02-05	Baga Yamaat	Myself	1	Windy	NA	NA	Rock in a cliff	NA	NA	NA	NA	NA	NA	NA	NA	NA	NA
15KS90	2021-08-05	Baga Yamaat	Myself	1	Sunny	NA	NA	Rock in a cliff	NA	NA	NA	NA	NA	NA	NA	NA	NA	NA
15KS90	5/15/2021	Baga Yamaat	Myself	1	Windy	NA	NA	Rock in a cliff	NA	NA	NA	NA	NA	NA	NA	NA	NA	NA
15KS90	5/22/2021	Baga Yamaat	Myself	1	Snowy	NA	NA	Rock in a cliff	NA	NA	NA	NA	NA	NA	NA	NA	NA	NA
15KS90	5/28/2021	Baga Yamaat	Myself	1	Snowy	NA	NA	Rock in a cliff	NA	NA	NA	NA	NA	NA	NA	NA	NA	NA
15KS90	2021-05-06	Baga Yamaat	Myself	2	Windy	NA	NA	Rock in a cliff	NA	NA	NA	NA	NA	NA	NA	NA	NA	NA
15KS90	6/13/2021	Baga Yamaat	Myself	2	Windy	NA	NA	Rock in a cliff	NA	NA	NA	NA	NA	NA	NA	NA	NA	NA
15KS90	6/20/2021	Khar nuur	Myself	3	Sunny	NA	NA	On the hill	NA	NA	NA	NA	NA	NA	NA	NA	NA	NA
15KS90	6/27/2021	Khar nuur	Myself	4	Rainy	NA	NA	On the hill	NA	NA	NA	NA	NA	NA	NA	NA	NA	NA
15KS90	2021-04-07	Khar nuur	Myself	2	Sunny	NA	NA	On the hill	NA	NA	NA	NA	NA	NA	NA	NA	NA	NA
15KS90	2021-12-07	Khar nuur	Myself	3	Sunny	NA	NA	On the hill	NA	NA	NA	NA	NA	NA	NA	NA	NA	NA
15KS90	7/19/2021	Khar nuur	Myself	3	Rainy	NA	NA	On the hill	NA	NA	NA	NA	NA	NA	NA	NA	NA	NA
15KS90	7/26/2021	Khar nuur	Myself	4	Sunny	NA	NA	On the hill	NA	NA	NA	NA	NA	NA	NA	NA	NA	NA
15KS90	2021-04-08	Khar nuur	Myself	5	Sunny	NA	NA	On the hill	NA	NA	NA	NA	NA	NA	NA	NA	NA	NA
15KS90	2021-11-08	Khar nuur	Myself	6	Sunny	NA	NA	On the hill	NA	NA	NA	NA	NA	NA	NA	NA	NA	NA
15KS90	8/19/2021	Khar nuur	Myself	3	Rainy	NA	NA	On the hill	NA	NA	NA	NA	NA	NA	NA	NA	NA	NA
15KS90	8/25/2021	Khar nuur	Myself	2	Rainy	NA	NA	On the hill	NA	NA	NA	NA	NA	NA	NA	NA	NA	NA
15KS90	2021-02-09	Baga Yamaat	Myself	6	Sunny	NA	NA	Rock in a cliff	NA	NA	NA	NA	NA	NA	NA	NA	NA	NA
15KS90	2021-09-09	Baga Yamaat	Myself	4	Sunny	NA	NA	Rock in a cliff	NA	NA	NA	NA	NA	NA	NA	NA	NA	NA
15KS90	9/16/2021	Baga Yamaat	Myself	2	Sunny	NA	NA	Rock in a cliff	NA	NA	NA	NA	NA	NA	NA	NA	NA	NA
15KS90	9/22/2020	Baga Yamaat	Myself	2	Sunny	NA	NA	Rock in a cliff	NA	NA	NA	NA	NA	NA	NA	NA	NA	NA
15KS90	9/29/2021	Baga Yamaat	Myself	1	Sunny	NA	NA	Rock in a cliff	Wolf	1	NA	Yes	NA	NA	NA	NA	NA	NA
15KS90	2021-06-10	Baga Yamaat	Myself	1	Sunny	NA	NA	Rock in a cliff	NA	NA	NA	NA	NA	NA	NA	NA	NA	NA
15KS90	10/16/2021	Baga Yamaat	Myself	2	Windy	NA	NA	Rock in a cliff	Snow leopard	NA	NA	NA	NA	NA	NA	NA	NA	NA
15KS90	10/19/2021	Baga Yamaat	Myself	1	Sunny	NA	NA	Rock in a cliff	NA	NA	NA	NA	NA	NA	NA	NA	NA	NA
15KS90	10/26/2021	Baga Yamaat	Myself	1	Windy	2 days ago	12	Rock in a cliff	Snow leopard	3	2 days	Yes	Yak	-	3 years	1	All	Grazing area
15KS90	2021-01-11	Baga Yamaat	Myself	2	Sunny	NA	13	Rock in a cliff	Wolf	NA	NA	NA	NA	NA	NA	NA	NA	NA
15KS90	2021-08-11	Baga Yamaat	Myself	1	Windy	NA	13	Rock in a cliff	Wolf	9	5 days	Yes	Horse	-	2 years	2	NA	Grazing area
15KS90	11/16/2021	Baga Yamaat	Myself	1	Sunny	NA	14	Rock in a cliff	Snow leopard	2	2 days	Yes	Goat	-	NA	2	NA	Grazing area
15KS90	11/23/2021	Baga Yamaat	Myself	1	Snowy	NA	18	Rock in a cliff	Wolf	1	3 days	Yes	NA	NA	NA	NA	NA	NA
15KS90	11/30/2021	Baga Yamaat	Myself	2	Sunny	7 days ago	20	Rock in a cliff	Snow leopard	2	NA	Yes	NA	NA	NA	NA	NA	NA
15KS90	2021-06-12	Baga Yamaat	Myself	1	Cloudy	NA	20	Rock in a cliff	NA	NA	NA	NA	NA	NA	NA	NA	NA	NA
15KS90	12/14/2021	Baga Yamaat	Myself	1	Sunny	NA	20	Rock in a cliff	NA	NA	NA	NA	NA	NA	NA	NA	NA	NA
15TL90	9/16/2020	Tsunkheeg	Myself	3	Sunny	6 days ago	2	Open space	NA	NA	NA	NA	NA	NA	NA	NA	NA	NA
15TL90	9/25/2020	Tsunkheeg	Myself	4	Sunny	NA	5	Open space	Wolf	1	3 days	NA	NA	NA	NA	NA	NA	NA
15TL90	2020-01-10	Tsunkheeg	Myself	4	Windy	NA	5	Open space	Wolf	1	3 days	NA	NA	NA	NA	NA	NA	NA
15TL90	2020-10-10	Tsunkheeg	Myself	3	Sunny	NA	3	Open space	Wolf	NA	1 days	NA	Sheep	-	1 year	1	NA	Grazing area
15TL90	10/20/2020	Tsunkheeg	Myself	3	Sunny	NA	NA	Open space	Wolf	NA	2 days	NA	NA	NA	NA	NA	NA	NA
15TL90	2020-01-11	Tsunkheeg	Myself	4	Sunny	NA	3	Open space	Wolf	NA	2 days	NA	Goat	-	3 years	3	NA	Grazing area
15TL90	2020-08-11	Tsunkheeg	Myself	3	Sunny	NA	NA	Open space	NA	NA	NA	NA	NA	NA	NA	NA	NA	NA
15TL90	11/14/2020	Tsunkheeg	Myself	4	Sunny	NA	3	Open space	NA	NA	NA	NA	NA	NA	NA	NA	NA	NA
15TL90	11/22/2020	Tsunkheeg	Myself	3	Cloudy	NA	NA	Open space	NA	NA	NA	NA	NA	NA	NA	NA	NA	NA
15TL90	11/27/2020	Tsunkheeg	Myself	3	Sunny	NA	2	Open space	NA	NA	NA	NA	NA	NA	NA	NA	NA	NA
15TL90	2020-01-12	Tsunkheeg	Myself	3	Sunny	NA	3	Open space	Wolf	1	NA	NA	Sheep	-	1 year	1	Head and hip	NA
15TL90	2020-07-12	Tsunkheeg	Myself	2	Windy	NA	NA	Open space	NA	NA	NA	NA	NA	NA	NA	NA	NA	NA
15TL90	12/13/2020	Zamtiin Am	Myself	3	Sunny	NA	2	Open space	NA	NA	NA	NA	NA	NA	NA	NA	NA	NA
15TL90	12/21/2020	Zamtiin Am	Myself	3	Sunny	NA	2	Open space	NA	NA	NA	NA	NA	NA	NA	NA	NA	NA
15TL90	12/29/2020	Zamtiin Am	Myself	2	Windy	NA	2	Open space	Wolf	1	3 days	NA	NA	NA	NA	NA	NA	NA
15TL90	2021-05-01	Zamtiin Am	Myself	3	Sunny	NA	2	Open space	NA	NA	NA	NA	NA	NA	NA	NA	NA	NA
15TL90	1/13/2021	Zamtiin Am	Myself	2	Snowy	NA	5	Open space	Wolf	NA	2 days	NA	NA	NA	NA	NA	NA	NA
15TL90	1/21/2021	Zamtiin Am	Myself	2	Sunny	NA	4	Open space	NA	NA	NA	NA	NA	NA	NA	NA	NA	NA
15TL90	1/28/2021	Zamtiin Am	Myself	2	Windy	NA	4	Open space	NA	NA	NA	NA	NA	NA	NA	NA	NA	NA
15TL90	2021-05-02	Tsunkheeg	Myself	1	Sunny	NA	3	On the hill	NA	NA	NA	NA	NA	NA	NA	NA	NA	NA
15TL90	2/13/2021	Tsunkheeg	Myself	2	Cloudy	NA	3	On the hill	Wolf	1	NA	NA	Goat	-	2 years	1	All	NA
15TL90	2/20/2021	Tsunkheeg	Myself	3	Sunny	NA	2	On the hill	NA	NA	NA	NA	NA	NA	NA	NA	NA	NA
15TL90	2021-01-03	Tsunkheeg	Myself	2	Sunny	NA	3	On the hill	NA	NA	NA	NA	NA	NA	NA	NA	NA	NA
15TL90	2021-08-03	Tsunkheeg	Myself	1	Windy	NA	2	On the hill	NA	NA	NA	NA	NA	NA	NA	NA	NA	NA
15TL90	3/14/2021	Tsunkheeg	Myself	2	Windy	NA	2	On the hill	NA	NA	NA	NA	NA	NA	NA	NA	NA	NA
15TL90	3/21/2021	Tsunkheeg	Myself	2	Sunny	NA	NA	On the hill	NA	NA	NA	NA	NA	NA	NA	NA	NA	NA
15TL90	3/27/2021	Tsunkheeg	Myself	2	Sunny	NA	NA	On the hill	NA	NA	NA	NA	NA	NA	NA	NA	NA	NA
15TL90	2021-03-04	Tsunkheeg	Myself	3	Sunny	NA	NA	On the hill	NA	NA	NA	NA	NA	NA	NA	NA	NA	NA
15TL90	2021-10-04	Tsunkheeg	Myself	2	Windy	NA	NA	On the hill	NA	NA	NA	NA	NA	NA	NA	NA	NA	NA
15TL90	4/18/2021	Tsunkheeg	Myself	2	Sunny	NA	NA	On the hill	NA	NA	NA	NA	NA	NA	NA	NA	NA	NA
15TL90	4/25/2021	Tsunkheeg	Myself	3	Snowy	NA	NA	On the hill	NA	NA	NA	NA	NA	NA	NA	NA	NA	NA
15TL90	2021-01-05	Tsunkheeg	Myself	2	Cloudy	NA	NA	On the hill	Wolf	NA	2 days	NA	NA	NA	NA	NA	NA	NA
15TL90	2021-07-05	Tsunkheeg	Myself	3	Snowy	NA	NA	On the hill	NA	NA	NA	NA	NA	NA	NA	NA	NA	NA
15TL90	5/14/2021	Tsunkheeg	Myself	2	Sunny	NA	NA	On the hill	NA	NA	NA	NA	NA	NA	NA	NA	NA	NA
15TL90	5/21/2021	Tsunkheeg	Myself	3	Cloudy	NA	NA	On the hill	NA	NA	NA	NA	NA	NA	NA	NA	NA	NA
15TL90	5/27/2021	Tsunkheeg	Myself	3	Cloudy	NA	NA	On the hill	NA	NA	NA	NA	NA	NA	NA	NA	NA	NA
15TL90	2021-03-06	Tsunkheeg	Myself	2	Sunny	NA	NA	On the hill	NA	NA	NA	NA	NA	NA	NA	NA	NA	NA
15TL90	2021-11-06	Tsunkheeg	Myself	3	Windy	NA	NA	On the hill	NA	NA	NA	NA	NA	NA	NA	NA	NA	NA
15TL90	6/18/2021	Tsagaan gol	Myself	1	Sunny	NA	NA	Rock in a cliff	NA	NA	NA	NA	NA	NA	NA	NA	NA	NA
15TL90	6/24/2021	Tsagaan gol	Myself	4	Rainy	NA	NA	Rock in a cliff	NA	NA	NA	NA	NA	NA	NA	NA	NA	NA
15TL90	6/30/2021	Tsagaan gol	Myself	2	Sunny	NA	NA	Rock in a cliff	NA	NA	NA	NA	NA	NA	NA	NA	NA	NA
15TL90	2021-07-07	Tsagaan gol	Myself	5	Sunny	NA	NA	Rock in a cliff	NA	NA	NA	NA	NA	NA	NA	NA	NA	NA
15TL90	7/14/2021	Tsagaan gol	Myself	1	Rainy	NA	NA	Rock in a cliff	NA	NA	NA	NA	NA	NA	NA	NA	NA	NA
15TL90	7/22/2021	Tsagaan gol	Myself	2	Sunny	NA	NA	Rock in a cliff	NA	NA	NA	NA	NA	NA	NA	NA	NA	NA
15TL90	7/29/2021	Tsagaan gol	Myself	3	Rainy	NA	NA	Rock in a cliff	NA	NA	NA	NA	NA	NA	NA	NA	NA	NA
15TL90	2021-06-08	Tsagaan gol	Myself	2	Rainy	NA	NA	Rock in a cliff	NA	NA	NA	NA	NA	NA	NA	NA	NA	NA
15TL90	8/13/2021	Tsagaan gol	Myself	3	Rainy	NA	NA	Rock in a cliff	NA	NA	NA	NA	NA	NA	NA	NA	NA	NA
15TL90	8/20/2021	Tsagaan gol	Myself	2	Sunny	NA	NA	Rock in a cliff	NA	NA	NA	NA	NA	NA	NA	NA	NA	NA
15TL90	8/27/2021	Tsagaan gol	Myself	2	Sunny	NA	NA	Rock in a cliff	NA	NA	NA	NA	NA	NA	NA	NA	NA	NA
15TL90	2021-04-09	Tsagaan gol	Myself	3	Sunny	NA	NA	Rock in a cliff	NA	NA	NA	NA	NA	NA	NA	NA	NA	NA
15TL90	2021-11-09	Tsagaan gol	Myself	2	Sunny	NA	NA	Rock in a cliff	NA	NA	NA	NA	NA	NA	NA	NA	NA	NA
15TL90	9/20/2021	Tsagaan gol	Myself	2	Rainy	NA	NA	Rock in a cliff	NA	NA	NA	NA	NA	NA	NA	NA	NA	NA
15TL90	9/27/2021	Tsunkheeg	Myself	3	Sunny	NA	NA	Open space	NA	NA	NA	NA	NA	NA	NA	NA	NA	NA
15TL90	2021-05-10	Tsunkheeg	Myself	3	Windy	NA	NA	Open space	NA	NA	NA	NA	NA	NA	NA	NA	NA	NA
15TL90	2021-12-10	Tsunkheeg	Myself	3	Sunny	NA	NA	Open space	NA	NA	NA	NA	NA	NA	NA	NA	NA	NA
15TL90	10/19/2021	Tsunkheeg	Myself	2	Sunny	NA	NA	Open space	NA	NA	NA	NA	NA	NA	NA	NA	NA	NA
15TL90	10/25/2021	Tsunkheeg	Myself	4	Cloudy	2 days ago	3	Open space	Wolf	1	2 days	Yes	NA	NA	NA	NA	NA	NA
15TL90	2021-03-11	Tsunkheeg	Myself	2	Sunny	NA	3	Open space	NA	NA	NA	NA	NA	NA	NA	NA	NA	NA
15TL90	2021-10-11	Tsunkheeg	Myself	3	Windy	NA	3	Open space	NA	NA	NA	NA	NA	NA	NA	NA	NA	NA
15TL90	11/17/2021	Tsunkheeg	Myself	3	Sunny	NA	3	Open space	NA	NA	NA	NA	NA	NA	NA	NA	NA	NA
15TL90	11/21/2021	Tsunkheeg	Myself	2	Cloudy	NA	3	Open space	NA	NA	NA	NA	NA	NA	NA	NA	NA	NA
15TL90	11/28/2021	Tsunkheeg	Myself	2	Sunny	4 days ago	5	Open space	Wolf	1	3 days	Yes	Sheep	-	2 years	1	All	Grazing area
15TL90	2021-06-12	Tsunkheeg	Myself	4	Cloudy	NA	5	Open space	NA	NA	NA	NA	NA	NA	NA	NA	NA	NA
15TL90	12/13/2021	Tsunkheeg	Myself	3	Windy	NA	5	Open space	NA	NA	NA	NA	NA	NA	NA	NA	NA	NA
15TL90	12/18/2021	Tsunkheeg	Myself	3	Sunny	NA	5	Open space	NA	NA	NA	NA	NA	NA	NA	NA	NA	NA
16CH100	2020-03-10	GantsMod	Myself	3	Sunny	NA	3	On the hill	NA	NA	NA	NA	NA	NA	NA	NA	NA	NA
16CH100	2020-10-10	GantsMod	Myself	2	Sunny	NA	3	On the hill	NA	NA	NA	NA	NA	NA	NA	NA	NA	NA
16CH100	2020-06-10	GantsMod	Myself	2	Sunny	NA	2	On the hill	NA	NA	NA	NA	NA	NA	NA	NA	NA	NA
16CH100	10/13/2020	GantsMod	Myself	2	Sunny	NA	2	On the hill	NA	NA	NA	NA	NA	NA	NA	NA	NA	NA
16CH100	10/19/2020	GantsMod	Myself	3	Sunny	NA	2	On the hill	NA	NA	NA	NA	NA	NA	NA	NA	NA	NA
16CH100	10/25/2020	GantsMod	Myself	3	Sunny	NA	2	On the hill	NA	NA	NA	NA	NA	NA	NA	NA	NA	NA
16CH100	2020-01-11	GantsMod	Myself	3	Sunny	NA	2	On the hill	NA	NA	NA	NA	NA	NA	NA	NA	NA	NA
16CH100	2020-08-11	GantsMod	Myself	2	Cloudy	NA	2	On the hill	NA	NA	NA	NA	NA	NA	NA	NA	NA	NA
16CH100	11/14/2020	GantsMod	Myself	4	Sunny	NA	2	On the hill	NA	NA	NA	NA	NA	NA	NA	NA	NA	NA
16CH100	11/20/2020	GantsMod	Myself	3	Sunny	NA	NA	On the hill	NA	NA	NA	NA	NA	NA	NA	NA	NA	NA
16CH100	11/29/2020	GantsMod	Myself	4	Cloudy	NA	2	On the hill	NA	NA	NA	NA	NA	NA	NA	NA	NA	NA
16CH100	12/15/2020	GantsMod	Myself	4	Sunny	NA	2	On the hill	NA	NA	NA	NA	NA	NA	NA	NA	NA	NA
16CH100	12/22/2020	GantsMod	Myself	4	Sunny	NA	3	On the hill	NA	NA	NA	NA	NA	NA	NA	NA	NA	NA
16CH100	12/29/2020	GantsMod	Myself	3	Sunny	NA	3	On the hill	NA	NA	NA	NA	NA	NA	NA	NA	NA	NA
16CH100	2021-04-01	GantsMod	Myself	2	Windy	NA	3	On the hill	NA	NA	NA	NA	NA	NA	NA	NA	NA	NA
16CH100	2021-11-01	GantsMod	Myself	2	Sunny	NA	2	On the hill	NA	NA	NA	NA	NA	NA	NA	NA	NA	NA
16CH100	1/17/2021	GantsMod	Myself	3	Windy	NA	2	On the hill	Wolf	1	2 days	Yes	Sheep	-	2 years	1	All	Grazing area
16CH100	1/23/2021	GantsMod	Myself	3	Sunny	NA	2	On the hill	NA	NA	NA	NA	NA	NA	NA	NA	NA	NA
16CH100	2021-01-02	GantsMod	Myself	3	Windy	NA	2	On the hill	NA	NA	NA	NA	NA	NA	NA	NA	NA	NA
16CH100	2021-06-02	GantsMod	Myself	2	Windy	3 days ago	6	On the hill	NA	NA	NA	NA	NA	NA	NA	NA	NA	NA
16CH100	2/13/2021	GantsMod	Myself	4	Snowy	NA	13	On the hill	NA	NA	NA	NA	NA	NA	NA	NA	NA	NA
16CH100	2/20/2021	GantsMod	Myself	3	Snowy	NA	15	On the hill	NA	NA	NA	NA	NA	NA	NA	NA	NA	NA
16CH100	2/27/2021	GantsMod	Myself	4	Windy	NA	13	On the hill	NA	NA	NA	NA	NA	NA	NA	NA	NA	NA
16CH100	2021-04-03	GantsMod	Myself	3	Windy	NA	13	On the hill	NA	NA	NA	NA	NA	NA	NA	NA	NA	NA
16CH100	2021-12-03	GantsMod	Myself	3	Windy	NA	11	On the hill	Wolf	1	2 days	Yes	Yak	-	1 year	1	Belly	Grazing area
16CH100	3/18/2021	GantsMod	Myself	2	Windy	NA	11	On the hill	NA	NA	NA	NA	NA	NA	NA	NA	NA	NA
16CH100	3/25/2021	GantsMod	Myself	4	Windy	NA	10	On the hill	NA	NA	NA	NA	NA	NA	NA	NA	NA	NA
16CH100	2021-01-04	GantsMod	Myself	3	Sunny	NA	2	On the hill	NA	NA	NA	NA	NA	NA	NA	NA	NA	NA
16CH100	2021-08-04	GantsMod	Myself	3	Sunny	NA	2	On the hill	NA	NA	NA	NA	NA	NA	NA	NA	NA	NA
16CH100	4/15/2021	GantsMod	Myself	5	Windy	NA	NA	On the hill	NA	NA	NA	NA	NA	NA	NA	NA	NA	NA
16CH100	4/21/2021	GantsMod	Myself	2	Snowy	NA	NA	On the hill	NA	NA	NA	NA	NA	NA	NA	NA	NA	NA
16CH100	4/27/2021	GantsMod	Myself	2	Windy	NA	NA	On the hill	NA	NA	NA	NA	NA	NA	NA	NA	NA	NA
16CH100	2021-03-05	GantsMod	Myself	3	Sunny	NA	NA	On the hill	NA	NA	NA	NA	NA	NA	NA	NA	NA	NA
16CH100	2021-10-05	GantsMod	Myself	3	Rainy	NA	NA	On the hill	NA	NA	NA	NA	NA	NA	NA	NA	NA	NA
16CH100	5/15/2021	GantsMod	Myself	2	Windy	NA	NA	On the hill	NA	NA	NA	NA	NA	NA	NA	NA	NA	NA
16CH100	5/21/2021	GantsMod	Myself	1	Cloudy	NA	NA	On the hill	NA	NA	NA	NA	NA	NA	NA	NA	NA	NA
16CH100	5/27/2021	GantsMod	Myself	3	Windy	NA	NA	On the hill	NA	NA	NA	NA	NA	NA	NA	NA	NA	NA
16CH100	2021-04-06	GantsMod	Myself	4	Rainy	NA	NA	On the hill	NA	NA	NA	NA	NA	NA	NA	NA	NA	NA
16CH100	2021-09-06	GantsMod	Myself	2	Windy	NA	NA	On the hill	NA	NA	NA	NA	NA	NA	NA	NA	NA	NA
16CH100	6/14/2021	GantsMod	Myself	2	Sunny	NA	NA	On the hill	NA	NA	NA	NA	NA	NA	NA	NA	NA	NA
16CH100	6/21/2021	Gants Mod Value	Myself	2	Sunny	NA	NA	Near the river	NA	NA	NA	NA	NA	NA	NA	NA	NA	NA
16CH100	6/28/2021	Gants Mod Value	Myself	3	Sunny	NA	NA	Near the river	NA	NA	NA	NA	NA	NA	NA	NA	NA	NA
16CH100	2021-05-07	Gants Mod Value	Myself	4	Sunny	NA	NA	Near the river	NA	NA	NA	NA	NA	NA	NA	NA	NA	NA
16CH100	2021-12-07	Gants Mod Value	Myself	2	Sunny	NA	NA	Near the river	NA	NA	NA	NA	NA	NA	NA	NA	NA	NA
16CH100	7/19/2021	Gants Mod Value	Myself	2	Rainy	NA	NA	Near the river	NA	NA	NA	NA	NA	NA	NA	NA	NA	NA
16CH100	7/26/2021	Gants Mod Value	Myself	3	Sunny	NA	NA	Near the river	NA	NA	NA	NA	NA	NA	NA	NA	NA	NA
16CH100	2021-01-08	Gants Mod Value	Myself	3	Sunny	NA	NA	Near the river	NA	NA	NA	NA	NA	NA	NA	NA	NA	NA
16CH100	2021-08-08	Gants Mod Value	Myself	2	Rainy	NA	NA	Near the river	NA	NA	NA	NA	NA	NA	NA	NA	NA	NA
16CH100	8/15/2021	Gants Mod Value	Myself	2	Rainy	NA	NA	Near the river	NA	NA	NA	NA	NA	NA	NA	NA	NA	NA
16CH100	8/22/2021	Gants Mod Value	Myself	3	Rainy	NA	NA	Near the river	NA	NA	NA	NA	NA	NA	NA	NA	NA	NA
16CH100	8/29/2021	Gants Mod Value	Myself	4	Sunny	NA	NA	Near the river	NA	NA	NA	NA	NA	NA	NA	NA	NA	NA
16CH100	2021-06-09	Gants Mod Value	Myself	2	Sunny	NA	NA	Near the river	NA	NA	NA	NA	NA	NA	NA	NA	NA	NA
16CH100	9/14/2021	Gants Mod Value	Myself	2	Sunny	NA	NA	Near the river	NA	NA	NA	NA	NA	NA	NA	NA	NA	NA
16CH100	9/22/2021	GantsMod	Myself	2	Sunny	NA	NA	On the hill	NA	NA	NA	NA	NA	NA	NA	NA	NA	NA
16CH100	9/29/2021	GantsMod	Myself	3	Sunny	NA	NA	On the hill	NA	NA	NA	NA	NA	NA	NA	NA	NA	NA
16CH100	2021-03-10	GantsMod	Myself	3	Sunny	NA	NA	On the hill	NA	NA	NA	NA	NA	NA	NA	NA	NA	NA
16CH100	2021-10-10	GantsMod	Myself	3	Sunny	NA	NA	On the hill	NA	NA	NA	NA	NA	NA	NA	NA	NA	NA
16CH100	10/18/2021	GantsMod	Myself	3	Cloudy	NA	NA	On the hill	NA	NA	NA	NA	NA	NA	NA	NA	NA	NA
16CH100	10/25/2021	GantsMod	Myself	3	Sunny	5 days ago	12	On the hill	NA	NA	NA	NA	NA	NA	NA	NA	NA	NA
16CH100	2021-03-11	GantsMod	Myself	3	Sunny	NA	12	On the hill	NA	NA	NA	NA	NA	NA	NA	NA	NA	NA
16CH100	2021-10-11	GantsMod	Myself	4	Cloudy	NA	12	On the hill	NA	NA	NA	NA	NA	NA	NA	NA	NA	NA
16CH100	11/17/2021	GantsMod	Myself	2	Sunny	NA	12	On the hill	Wolf	1	3 days	Yes	Horse	-	2 years	1	All	Grazing area
16CH100	11/25/2021	GantsMod	Myself	4	Sunny	NA	12	On the hill	NA	NA	NA	NA	NA	NA	NA	NA	NA	NA
16CH100	2021-02-12	GantsMod	Myself	2	Cloudy	1 day ago	20	On the hill	NA	NA	NA	NA	NA	NA	NA	NA	NA	NA
16CH100	2021-09-12	GantsMod	Myself	2	Sunny	NA	21	On the hill	Wolf	2	2 days	Yes	NA	NA	NA	NA	NA	NA
16CH100	12/16/2021	GantsMod	Myself	1	Sunny	NA	21	On the hill	NA	NA	NA	NA	NA	NA	NA	NA	NA	NA
16KS90	9/27/2020	Baga Yamaat	Myself	1	Sunny	5 days ago	2	On the ridge of a mountain	Wolf	NA	NA	NA	NA	NA	NA	NA	NA	NA
16KS90	2020-03-10	Baga Yamaat	Myself	2	Windy	NA	3	On the ridge of a mountain	NA	NA	NA	NA	NA	NA	NA	NA	NA	NA
16KS90	2020-11-10	Baga Yamaat	Myself	1	Windy	NA	1	On the ridge of a mountain	NA	NA	NA	NA	NA	NA	NA	NA	NA	NA
16KS90	10/18/2020	Baga Yamaat	Myself	1	Windy	NA	1	On the ridge of a mountain	NA	NA	NA	NA	NA	NA	NA	NA	NA	NA
16KS90	10/25/2020	Baga Yamaat	Myself	1	Windy	NA	3	On the ridge of a mountain	NA	NA	NA	NA	NA	NA	NA	NA	NA	NA
16KS90	2020-01-11	Baga Yamaat	Myself	2	Windy	NA	2	On the ridge of a mountain	NA	NA	NA	NA	NA	NA	NA	NA	NA	NA
16KS90	2020-09-11	Baga Yamaat	Myself	1	Windy	NA	2	On the ridge of a mountain	NA	NA	NA	NA	NA	NA	NA	NA	NA	NA
16KS90	11/16/2020	Baga Yamaat	Myself	2	Sunny	NA	3	On the ridge of a mountain	NA	NA	NA	NA	NA	NA	NA	NA	NA	NA
16KS90	11/22/2020	Baga Yamaat	Myself	1	Windy	NA	2	On the ridge of a mountain	Snow leopard	1	2 days	Yes	NA	NA	NA	NA	NA	NA
16KS90	11/29/2020	Baga Yamaat	Myself	1	Windy	NA	2	On the ridge of a mountain	NA	NA	NA	NA	NA	NA	NA	NA	NA	NA
16KS90	2020-06-12	Baga Yamaat	Myself	1	Windy	NA	2	On the ridge of a mountain	Snow leopard	1	NA	Yes	NA	NA	NA	NA	NA	NA
16KS90	12/13/2020	Baga Yamaat	Myself	2	Sunny	NA	3	On the ridge of a mountain	Wolf	NA	3 days	Yes	NA	NA	NA	NA	NA	NA
16KS90	12/20/2020	Baga Yamaat	Myself	2	Sunny	NA	2	On the ridge of a mountain	NA	NA	NA	NA	NA	NA	NA	NA	NA	NA
16KS90	12/27/2020	Baga Yamaat	Myself	2	Sunny	NA	2	On the ridge of a mountain	Wolf	3	2 days	Yes	Goat	-	3 years	3	NA	Grazing area
16KS90	2021-04-01	Baga Yamaat	Myself	1	Windy	NA	2	On the ridge of a mountain	NA	NA	NA	NA	NA	NA	NA	NA	NA	NA
16KS90	2021-11-01	Baga Yamaat	Myself	1	Sunny	NA	2	On the ridge of a mountain	Snow leopard	1	3 days	Yes	NA	NA	NA	NA	NA	NA
16KS90	1/19/2021	Baga Yamaat	Myself	1	Windy	2 days ago	3	On the ridge of a mountain	NA	NA	NA	NA	NA	NA	NA	NA	NA	NA
16KS90	1/25/2021	Baga Yamaat	Myself	2	Windy	NA	3	On the ridge of a mountain	Snow leopard	1	3 days	Yes	Yak	-	3 years	1	Hip	Grazing area
16KS90	2021-01-02	Baga Yamaat	Myself	1	Sunny	NA	2	On the ridge of a mountain	NA	NA	NA	NA	NA	NA	NA	NA	NA	NA
16KS90	2021-08-02	Baga Yamaat	Myself	2	Windy	NA	2	On the ridge of a mountain	NA	NA	NA	NA	NA	NA	NA	NA	NA	NA
16KS90	2/13/2021	Baga Yamaat	Myself	1	Snowy	NA	6	On the ridge of a mountain	Snow leopard	1	2 days	Yes	Horse	-	2 years	1	NA	Grazing area
16KS90	2/21/2021	Baga Yamaat	Myself	1	Snowy	NA	8	On the ridge of a mountain	NA	NA	NA	NA	NA	NA	NA	NA	NA	NA
16KS90	2/28/2021	Baga Yamaat	Myself	1	Windy	NA	7	On the ridge of a mountain	Snow leopard	1	3 days	Yes	NA	NA	NA	NA	NA	NA
16KS90	2021-06-03	Baga Yamaat	Myself	2	Windy	NA	7	On the ridge of a mountain	NA	NA	NA	NA	NA	NA	NA	NA	NA	NA
16KS90	3/13/2021	Baga Yamaat	Myself	2	Windy	NA	7	On the ridge of a mountain	NA	NA	NA	NA	NA	NA	NA	NA	NA	NA
16KS90	3/21/2021	Baga Yamaat	Myself	2	Windy	NA	6	On the ridge of a mountain	Wolf	NA	3 days	Yes	NA	NA	NA	NA	NA	NA
16KS90	3/26/2021	Baga Yamaat	Myself	1	Windy	NA	NA	On the ridge of a mountain	NA	NA	NA	NA	NA	NA	NA	NA	NA	NA
16KS90	2021-03-04	Baga Yamaat	Myself	2	Windy	NA	NA	On the ridge of a mountain	NA	NA	NA	NA	NA	NA	NA	NA	NA	NA
16KS90	2021-10-04	Baga Yamaat	Myself	2	Sunny	NA	NA	On the ridge of a mountain	NA	NA	NA	NA	NA	NA	NA	NA	NA	NA
16KS90	4/17/2021	Baga Yamaat	Myself	1	Cloudy	NA	NA	On the ridge of a mountain	NA	NA	NA	NA	NA	NA	NA	NA	NA	NA
16KS90	4/23/2021	Baga Yamaat	Myself	2	Sunny	NA	NA	On the ridge of a mountain	NA	NA	NA	NA	NA	NA	NA	NA	NA	NA
16KS90	4/29/2021	Baga Yamaat	Myself	3	Windy	NA	NA	On the ridge of a mountain	NA	NA	NA	NA	NA	NA	NA	NA	NA	NA
16KS90	2021-07-05	Baga Yamaat	Myself	2	Sunny	NA	NA	On the ridge of a mountain	NA	NA	NA	NA	NA	NA	NA	NA	NA	NA
16KS90	5/14/2021	Baga Yamaat	Myself	2	Rainy	NA	NA	On the ridge of a mountain	NA	NA	NA	NA	NA	NA	NA	NA	NA	NA
16KS90	5/20/2021	Baga Yamaat	Myself	1	Windy	NA	NA	On the ridge of a mountain	NA	NA	NA	NA	NA	NA	NA	NA	NA	NA
16KS90	5/27/2021	Baga Yamaat	Myself	4	Rainy	NA	NA	On the ridge of a mountain	NA	NA	NA	NA	NA	NA	NA	NA	NA	NA
16KS90	2021-03-06	Baga Yamaat	Myself	2	Sunny	NA	NA	On the ridge of a mountain	NA	NA	NA	NA	NA	NA	NA	NA	NA	NA
16KS90	2021-11-06	Baga Yamaat	Myself	1	Cloudy	NA	NA	On the ridge of a mountain	NA	NA	NA	NA	NA	NA	NA	NA	NA	NA
16KS90	6/17/2021	Tuvshin nuur	Myself	4	Sunny	NA	NA	Near the lake	NA	NA	NA	NA	NA	NA	NA	NA	NA	NA
16KS90	6/23/2021	Tuvshin nuur	Myself	2	Rainy	NA	NA	Near the lake	NA	NA	NA	NA	NA	NA	NA	NA	NA	NA
16KS90	6/30/2021	Tuvshin nuur	Myself	2	Sunny	NA	NA	Near the lake	NA	NA	NA	NA	NA	NA	NA	NA	NA	NA
16KS90	2021-06-07	Tuvshin nuur	Myself	2	Rainy	NA	NA	Near the lake	NA	NA	NA	NA	NA	NA	NA	NA	NA	NA
16KS90	7/14/2021	Tuvshin nuur	Myself	2	Sunny	NA	NA	Near the lake	NA	NA	NA	NA	NA	NA	NA	NA	NA	NA
16KS90	7/21/2021	Tuvshin nuur	Myself	3	Sunny	NA	NA	Near the lake	NA	NA	NA	NA	NA	NA	NA	NA	NA	NA
16KS90	7/28/2021	Tuvshin nuur	Myself	4	Rainy	NA	NA	Near the lake	NA	NA	NA	NA	NA	NA	NA	NA	NA	NA
16KS90	2021-05-08	Tuvshin nuur	Myself	2	Sunny	NA	NA	Near the lake	NA	NA	NA	NA	NA	NA	NA	NA	NA	NA
16KS90	8/13/2021	Tuvshin nuur	Myself	2	Rainy	NA	NA	Near the lake	NA	NA	NA	NA	NA	NA	NA	NA	NA	NA
16KS90	8/20/2021	Tuvshin nuur	Myself	4	Rainy	NA	NA	Near the lake	NA	NA	NA	NA	NA	NA	NA	NA	NA	NA
16KS90	8/28/2021	Baga Yamaat	Myself	5	Sunny	NA	NA	On the ridge of a mountain	NA	NA	NA	NA	NA	NA	NA	NA	NA	NA
16KS90	2021-05-09	Baga Yamaat	Myself	2	Sunny	NA	NA	On the ridge of a mountain	NA	NA	NA	NA	NA	NA	NA	NA	NA	NA
16KS90	9/13/2021	Baga Yamaat	Myself	2	Sunny	NA	NA	On the ridge of a mountain	Wolf	1	NA	NA	NA	NA	NA	NA	NA	NA
16KS90	9/20/2021	Baga Yamaat	Myself	2	Sunny	NA	NA	On the ridge of a mountain	NA	NA	NA	NA	NA	NA	NA	NA	NA	NA
16KS90	9/23/2021	Baga Yamaat	Myself	2	Cloudy	NA	NA	On the ridge of a mountain	NA	NA	NA	NA	NA	NA	NA	NA	NA	NA
16KS90	2021-03-10	Baga Yamaat	Myself	2	Sunny	NA	NA	On the ridge of a mountain	NA	NA	NA	NA	NA	NA	NA	NA	NA	NA
16KS90	2021-11-10	Baga Yamaat	Myself	2	Windy	NA	NA	On the ridge of a mountain	NA	NA	NA	NA	NA	NA	NA	NA	NA	NA
16KS90	10/18/2021	Baga Yamaat	Myself	1	Sunny	NA	NA	On the ridge of a mountain	NA	NA	NA	NA	NA	NA	NA	NA	NA	NA
16KS90	10/25/2021	Baga Yamaat	Myself	2	Windy	2 days ago	10	On the ridge of a mountain	Snow leopard	3	1 day	Yes	Yak	-	3 years	1	All	Grazing area
16KS90	2021-01-11	Baga Yamaat	Myself	1	Cloudy	NA	12	On the ridge of a mountain	NA	NA	NA	NA	NA	NA	NA	NA	NA	NA
16KS90	2021-09-11	Baga Yamaat	Myself	1	Windy	NA	12	On the ridge of a mountain	Wolf	8	6 days	Yes	Horse	-	2 years	2	NA	Grazing area
16KS90	11/16/2021	Baga Yamaat	Myself	2	Sunny	NA	13	On the ridge of a mountain	Snow leopard	2	2 days	Yes	Goat	-	NA	2	NA	Grazing area
16KS90	11/22/2021	Baga Yamaat	Myself	1	Windy	NA	13	On the ridge of a mountain	Snow leopard	1	2 days	Yes	NA	NA	NA	NA	NA	NA
16KS90	11/29/2021	Baga Yamaat	Myself	2	Sunny	5 days ago	18	On the ridge of a mountain	Snow leopard	2	NA	Yes	NA	NA	NA	NA	NA	NA
16KS90	2021-06-12	Baga Yamaat	Myself	2	Windy	NA	18	On the ridge of a mountain	NA	NA	NA	NA	NA	NA	NA	NA	NA	NA
16KS90	12/13/2021	Baga Yamaat	Myself	1	Sunny	NA	20	On the ridge of a mountain	NA	NA	NA	NA	NA	NA	NA	NA	NA	NA
16TL90	9/18/2020	Khukh ereg	Myself	3	Sunny	NA	3	On the hill	NA	NA	NA	NA	NA	NA	NA	NA	NA	NA
16TL90	9/22/2020	Khukh ereg	Myself	2	Sunny	NA	3	On the hill	Wolf	1	3 days	NA	NA	NA	NA	NA	NA	NA
16TL90	9/28/2020	Khukh ereg	Myself	2	Sunny	NA	2	On the hill	Wolf	1	3 days	NA	Sheep	-	2 years	2	NA	NA
16TL90	2020-04-10	Khukh ereg	Myself	2	Sunny	NA	NA	On the hill	Wolf	1	3 days	NA	Sheep	-	2 years	2	NA	NA
16TL90	2020-05-10	Khukh ereg	Myself	3	Sunny	NA	2	On the hill	Wolf	1	2 days	NA	NA	NA	NA	NA	NA	NA
16TL90	2020-11-10	Khukh ereg	Myself	3	Sunny	NA	NA	On the hill	Wolf	1	4 days	NA	NA	NA	NA	NA	NA	NA
16TL90	10/18/2020	Khukh ereg	Myself	3	Sunny	NA	NA	On the hill	NA	NA	NA	NA	NA	NA	NA	NA	NA	NA
16TL90	10/25/2020	Khukh ereg	Myself	2	Cloudy	NA	NA	On the hill	NA	NA	NA	NA	NA	NA	NA	NA	NA	NA
16TL90	2020-01-11	Khukh ereg	Myself	4	Sunny	NA	2	On the hill	NA	NA	NA	NA	NA	NA	NA	NA	NA	NA
16TL90	2020-11-11	Khar Khoniin ar	Myself	3	Sunny	NA	NA	On the hill	NA	NA	NA	NA	NA	NA	NA	NA	NA	NA
16TL90	11/22/2020	Khar Khoniin ar	Myself	4	Cloudy	NA	NA	On the hill	NA	NA	NA	NA	NA	NA	NA	NA	NA	NA
16TL90	2020-01-12	Khar Khoniin ar	Myself	4	Sunny	NA	2	On the hill	NA	NA	NA	NA	Sheep	-	3 years	1	NA	NA
16TL90	2020-07-12	Khar Khonkhoo	Myself	3	Sunny	NA	3	On the hill	NA	NA	NA	NA	NA	NA	NA	NA	NA	NA
16TL90	12/14/2020	Khar Khonkhoo	Myself	2	Sunny	NA	3	On the hill	NA	NA	NA	NA	NA	NA	NA	NA	NA	NA
16TL90	12/21/2020	Khar Khonkhoo	Myself	2	Sunny	NA	2	On the hill	Wolf	1	3 days	NA	Goat	-	3 years	1	NA	NA
16TL90	12/29/2020	Khar Khonkhoo	Myself	2	Sunny	NA	2	On the hill	NA	NA	NA	NA	NA	NA	NA	NA	NA	NA
16TL90	2021-06-01	Khar Khonkhoo	Myself	3	Sunny	NA	2	On the hill	NA	NA	NA	NA	NA	NA	NA	NA	NA	NA
16TL90	1/13/2021	Khar Khonkhoo	Myself	3	Sunny	NA	2	On the hill	Wolf	1	4 days	NA	NA	NA	NA	NA	NA	NA
16TL90	1/19/2021	Khar Khonkhoo	Myself	3	Sunny	NA	4	On the hill	NA	NA	NA	NA	NA	NA	NA	NA	NA	NA
16TL90	1/26/2021	Duruu nuuriin Tsagaan Aral	Myself	2	Cloudy	NA	5	On the ridge of a mountain	NA	NA	NA	NA	NA	NA	NA	NA	NA	NA
16TL90	2021-03-02	Duruu nuuriin Tsagaan Aral	Myself	4	Sunny	NA	4	On the ridge of a mountain	NA	NA	NA	NA	NA	NA	NA	NA	NA	NA
16TL90	2021-11-02	Duruu nuuriin Tsagaan Aral	Myself	3	Sunny	NA	4	On the ridge of a mountain	NA	NA	NA	NA	NA	NA	NA	NA	NA	NA
16TL90	2/17/2021	Duruu nuuriin Tsagaan Aral	Myself	4	Cloudy	NA	3	On the ridge of a mountain	Wolf	1	3 days	NA	Goat	-	2 years	1	NA	NA
16TL90	2/25/2021	Duruu nuuriin Tsagaan Aral	Myself	4	Sunny	NA	2	On the ridge of a mountain	NA	NA	NA	NA	NA	NA	NA	NA	NA	NA
16TL90	2021-02-03	Duruu nuuriin Tsagaan Aral	Myself	2	Windy	NA	2	On the ridge of a mountain	NA	NA	NA	NA	NA	NA	NA	NA	NA	NA
16TL90	2021-09-03	Duruu nuuriin Tsagaan Aral	Myself	3	Windy	NA	2	On the ridge of a mountain	NA	NA	NA	NA	NA	NA	NA	NA	NA	NA
16TL90	3/15/2021	Duruu nuuriin Tsagaan Aral	Myself	4	Windy	NA	2	On the ridge of a mountain	NA	NA	NA	NA	NA	NA	NA	NA	NA	NA
16TL90	3/23/2021	Duruu nuuriin Tsagaan Aral	Myself	3	Sunny	NA	NA	On the ridge of a mountain	NA	NA	NA	NA	NA	NA	NA	NA	NA	NA
16TL90	3/30/2021	Duruu nuuriin Tsagaan Aral	Myself	2	Sunny	NA	NA	On the ridge of a mountain	NA	NA	NA	NA	NA	NA	NA	NA	NA	NA
16TL90	2021-06-04	Duruu nuuriin Tsagaan Aral	Myself	2	Windy	NA	NA	On the ridge of a mountain	NA	NA	NA	NA	NA	NA	NA	NA	NA	NA
16TL90	4/14/2021	Duruu nuuriin Tsagaan Aral	Myself	2	Windy	NA	NA	On the ridge of a mountain	NA	NA	NA	NA	NA	NA	NA	NA	NA	NA
16TL90	4/20/2021	Duruu nuuriin Tsagaan Aral	Myself	3	Rainy	NA	NA	On the ridge of a mountain	NA	NA	NA	NA	NA	NA	NA	NA	NA	NA
16TL90	4/28/2021	Duruu nuuriin Tsagaan Aral	Myself	3	Cloudy	NA	NA	On the ridge of a mountain	Wolf	1	4 days	NA	NA	NA	NA	NA	NA	NA
16TL90	2021-06-05	Duruu nuuriin Tsagaan Aral	Myself	3	Sunny	NA	NA	On the ridge of a mountain	NA	NA	NA	NA	NA	NA	NA	NA	NA	NA
16TL90	5/13/2021	Duruu nuuriin Tsagaan Aral	Myself	2	Cloudy	NA	NA	On the ridge of a mountain	NA	NA	NA	NA	NA	NA	NA	NA	NA	NA
16TL90	5/19/2021	Duruu nuuriin Tsagaan Aral	Myself	4	Rainy	NA	NA	On the ridge of a mountain	NA	NA	NA	NA	NA	NA	NA	NA	NA	NA
16TL90	5/26/2021	Duruu nuuriin Tsagaan Aral	Myself	3	Sunny	NA	NA	On the ridge of a mountain	NA	NA	NA	NA	NA	NA	NA	NA	NA	NA
16TL90	2021-03-06	Duruu nuuriin Tsagaan Aral	Myself	4	Cloudy	NA	NA	On the ridge of a mountain	Wolf	1	2 days	NA	NA	NA	NA	NA	NA	NA
16TL90	2021-11-06	Duruu nuuriin Tsagaan Aral	Myself	4	Sunny	NA	NA	On the ridge of a mountain	NA	NA	NA	NA	NA	NA	NA	NA	NA	NA
16TL90	6/18/2021	Duruu nuuriin Tsagaan Aral	Myself	2	Windy	NA	NA	On the ridge of a mountain	NA	NA	NA	NA	NA	NA	NA	NA	NA	NA
16TL90	6/25/2021	Duruu nuuriin Tsagaan Aral	Myself	5	Sunny	NA	NA	On the ridge of a mountain	NA	NA	NA	NA	NA	NA	NA	NA	NA	NA
16TL90	2021-01-07	Duruu nuuriin Tsagaan Aral	Myself	6	Sunny	NA	NA	On the ridge of a mountain	NA	NA	NA	NA	NA	NA	NA	NA	NA	NA
16TL90	2021-08-07	Duruu nuuriin Tsagaan Aral	Myself	4	Sunny	NA	NA	On the ridge of a mountain	NA	NA	NA	NA	NA	NA	NA	NA	NA	NA
16TL90	7/15/2021	Duruu nuuriin Tsagaan Aral	Myself	3	Sunny	NA	NA	On the ridge of a mountain	NA	NA	NA	NA	NA	NA	NA	NA	NA	NA
16TL90	7/23/2021	Duruu nuuriin Tsagaan Aral	Myself	2	Rainy	NA	NA	On the ridge of a mountain	NA	NA	NA	NA	NA	NA	NA	NA	NA	NA
16TL90	7/30/2021	Duruu nuuriin Tsagaan Aral	Myself	5	Sunny	NA	NA	On the ridge of a mountain	NA	NA	NA	NA	NA	NA	NA	NA	NA	NA
16TL90	2021-07-08	Duruu nuuriin Tsagaan Aral	Myself	4	Sunny	NA	NA	On the ridge of a mountain	NA	NA	NA	NA	NA	NA	NA	NA	NA	NA
16TL90	8/14/2021	Duruu nuuriin Tsagaan Aral	Myself	3	Rainy	NA	NA	On the ridge of a mountain	NA	NA	NA	NA	NA	NA	NA	NA	NA	NA
16TL90	8/22/2021	Duruu nuuriin Tsagaan Aral	Myself	2	rainy	NA	NA	On the ridge of a mountain	NA	NA	NA	NA	NA	NA	NA	NA	NA	NA
16TL90	8/29/2021	Duruu nuuriin Tsagaan Aral	Myself	5	Sunny	NA	NA	On the ridge of a mountain	NA	NA	NA	NA	NA	NA	NA	NA	NA	NA
16TL90	2021-06-09	Duruu nuuriin Tsagaan Aral	Myself	6	Sunny	NA	NA	On the ridge of a mountain	NA	NA	NA	NA	NA	NA	NA	NA	NA	NA
16TL90	9/13/2021	Duruu nuuriin Tsagaan Aral	Myself	3	Sunny	NA	NA	On the ridge of a mountain	NA	NA	NA	NA	NA	NA	NA	NA	NA	NA
16TL90	9/21/2021	Duruu nuuriin Tsagaan Aral	Myself	3	Rainy	NA	NA	On the ridge of a mountain	NA	NA	NA	NA	NA	NA	NA	NA	NA	NA
16TL90	9/30/2021	Khukh ereg	Myself	2	Sunny	NA	NA	On the hill	NA	NA	NA	NA	NA	NA	NA	NA	NA	NA
16TL90	2021-06-10	Khukh ereg	Myself	3	Sunny	NA	NA	On the hill	NA	NA	NA	NA	NA	NA	NA	NA	NA	NA
16TL90	10/13/2021	Khukh ereg	Myself	2	Sunny	NA	NA	On the hill	NA	NA	NA	NA	NA	NA	NA	NA	NA	NA
16TL90	10/20/2021	Khukh ereg	Myself	3	Snowy	NA	2	On the hill	NA	NA	NA	NA	NA	NA	NA	NA	NA	NA
16TL90	10/28/2021	Khukh ereg	Myself	2	Sunny	NA	3	On the hill	NA	NA	NA	NA	NA	NA	NA	NA	NA	NA
16TL90	2021-06-11	Khukh ereg	Myself	2	Sunny	NA	3	On the hill	Wolf	1	2 days	NA	NA	NA	NA	NA	NA	NA
16TL90	11/14/2021	Khukh ereg	Myself	4	Sunny	NA	3	On the hill	NA	NA	NA	NA	NA	NA	NA	NA	NA	NA
16TL90	11/20/2021	Khukh ereg	Myself	1	Cloudy	NA	3	On the hill	Wolf	1	2 days	Yes	Sheep	-	2 years	2	Belly	Grazing area
16TL90	11/28/2021	Khukh ereg	Myself	3	Sunny	4 days ago	5	On the hill	NA	NA	NA	NA	NA	NA	NA	NA	NA	NA
16TL90	2021-04-12	Khar Khoniin ar	Myself	2	Sunny	NA	5	On the hill	NA	NA	NA	NA	NA	NA	NA	NA	NA	NA
16TL90	2021-11-12	Khar Khoniin ar	Myself	1	Cloudy	NA	5	On the hill	Wolf	NA	NA	NA	NA	NA	NA	NA	NA	NA
16TL90	12/17/2021	Khar Khoniin ar	Myself	3	Sunny	NA	6	On the hill	NA	NA	NA	NA	NA	NA	NA	NA	NA	NA
17CH100	2020-03-10	GantsMod	Myself	2	Sunny	NA	2	On the ridge of a mountain	NA	NA	NA	NA	NA	NA	NA	NA	NA	NA
17CH100	2020-11-10	GantsMod	Myself	1	Sunny	NA	2	On the ridge of a mountain	NA	NA	NA	NA	NA	NA	NA	NA	NA	NA
17CH100	10/17/2020	GantsMod	Myself	2	Sunny	NA	2	On the ridge of a mountain	NA	NA	NA	NA	NA	NA	NA	NA	NA	NA
17CH100	10/25/2020	GantsMod	Myself	1	Windy	NA	2	On the ridge of a mountain	NA	NA	NA	NA	NA	NA	NA	NA	NA	NA
17CH100	2020-01-11	GantsMod	Myself	1	Windy	NA	3	On the ridge of a mountain	NA	NA	NA	NA	NA	NA	NA	NA	NA	NA
17CH100	2020-08-11	GantsMod	Myself	1	Sunny	NA	1	On the ridge of a mountain	NA	NA	NA	NA	NA	NA	NA	NA	NA	NA
17CH100	11/14/2020	GantsMod	Myself	2	Windy	NA	2	On the ridge of a mountain	NA	NA	NA	NA	NA	NA	NA	NA	NA	NA
17CH100	11/19/2020	GantsMod	Myself	1	Windy	NA	1	On the ridge of a mountain	NA	NA	NA	NA	NA	NA	NA	NA	NA	NA
17CH100	11/25/2020	GantsMod	Myself	3	Sunny	NA	2	On the ridge of a mountain	NA	NA	NA	NA	NA	NA	NA	NA	NA	NA
17CH100	2020-02-12	GantsMod	Myself	1	Windy	NA	3	On the ridge of a mountain	NA	NA	NA	NA	NA	NA	NA	NA	NA	NA
17CH100	2020-10-12	GantsMod	Myself	2	Sunny	NA	1	On the ridge of a mountain	NA	NA	NA	NA	NA	NA	NA	NA	NA	NA
17CH100	12/17/2020	GantsMod	Myself	1	Sunny	NA	3	On the ridge of a mountain	NA	NA	NA	NA	NA	NA	NA	NA	NA	NA
17CH100	12/23/2020	GantsMod	Myself	4	Sunny	NA	3	On the ridge of a mountain	NA	NA	NA	NA	NA	NA	NA	NA	NA	NA
17CH100	12/30/2021	GantsMod	Myself	3	Sunny	NA	3	On the ridge of a mountain	NA	NA	NA	NA	NA	NA	NA	NA	NA	NA
17CH100	2021-06-01	GantsMod	Myself	3	Windy	NA	3	On the ridge of a mountain	NA	NA	NA	NA	NA	NA	NA	NA	NA	NA
17CH100	1/13/2021	GantsMod	Myself	3	Sunny	NA	2	On the ridge of a mountain	NA	NA	NA	NA	NA	NA	NA	NA	NA	NA
17CH100	1/20/2021	GantsMod	Myself	4	Windy	NA	2	On the ridge of a mountain	NA	NA	NA	NA	NA	NA	NA	NA	NA	NA
17CH100	1/27/2021	GantsMod	Myself	2	Sunny	NA	2	On the ridge of a mountain	NA	NA	NA	NA	NA	NA	NA	NA	NA	NA
17CH100	2021-06-02	GantsMod	Myself	4	Windy	NA	2	On the ridge of a mountain	NA	NA	NA	NA	NA	NA	NA	NA	NA	NA
17CH100	2021-12-02	GantsMod	Myself	2	Snowy	NA	8	On the ridge of a mountain	NA	NA	NA	NA	NA	NA	NA	NA	NA	NA
17CH100	2/19/2021	GantsMod	Myself	3	Snowy	NA	12	On the ridge of a mountain	NA	NA	NA	NA	NA	NA	NA	NA	NA	NA
17CH100	2/26/2021	GantsMod	Myself	2	Snowy	NA	14	On the ridge of a mountain	NA	NA	NA	NA	NA	NA	NA	NA	NA	NA
17CH100	2021-04-03	GantsMod	Myself	3	Windy	NA	12	On the ridge of a mountain	NA	NA	NA	NA	NA	NA	NA	NA	NA	NA
17CH100	2021-11-03	GantsMod	Myself	4	Windy	NA	12	On the ridge of a mountain	NA	NA	NA	NA	NA	NA	NA	NA	NA	NA
17CH100	3/18/2021	GantsMod	Myself	4	Windy	NA	10	On the ridge of a mountain	NA	NA	NA	NA	NA	NA	NA	NA	NA	NA
17CH100	3/26/2021	GantsMod	Myself	3	Windy	NA	9	On the ridge of a mountain	NA	NA	NA	NA	NA	NA	NA	NA	NA	NA
17CH100	2021-03-04	GantsMod	Myself	3	Windy	5 days ago	2	On the ridge of a mountain	NA	NA	NA	NA	NA	NA	NA	NA	NA	NA
17CH100	2021-10-04	GantsMod	Myself	3	Windy	NA	NA	On the ridge of a mountain	NA	NA	NA	NA	NA	NA	NA	NA	NA	NA
17CH100	4/16/2021	GantsMod	Myself	5	Snowy	NA	NA	On the ridge of a mountain	NA	NA	NA	NA	NA	NA	NA	NA	NA	NA
17CH100	4/22/2021	GantsMod	Myself	3	Cloudy	NA	NA	On the ridge of a mountain	NA	NA	NA	NA	NA	NA	NA	NA	NA	NA
17CH100	4/28/2021	GantsMod	Myself	4	Windy	NA	NA	On the ridge of a mountain	NA	NA	NA	NA	NA	NA	NA	NA	NA	NA
17CH100	2021-03-05	GantsMod	Myself	3	Rainy	NA	NA	On the ridge of a mountain	NA	NA	NA	NA	NA	NA	NA	NA	NA	NA
17CH100	2021-09-05	GantsMod	Myself	1	Sunny	NA	NA	On the ridge of a mountain	NA	NA	NA	NA	NA	NA	NA	NA	NA	NA
17CH100	5/15/2021	GantsMod	Myself	2	Windy	NA	NA	On the ridge of a mountain	NA	NA	NA	NA	NA	NA	NA	NA	NA	NA
17CH100	5/20/2021	GantsMod	Myself	5	Windy	NA	NA	On the ridge of a mountain	NA	NA	NA	NA	NA	NA	NA	NA	NA	NA
17CH100	5/27/2021	GantsMod	Myself	2	Windy	NA	NA	On the ridge of a mountain	NA	NA	NA	NA	NA	NA	NA	NA	NA	NA
17CH100	2021-03-06	GantsMod	Myself	3	Rainy	NA	NA	On the ridge of a mountain	NA	NA	NA	NA	NA	NA	NA	NA	NA	NA
17CH100	2021-08-06	GantsMod	Myself	3	Sunny	NA	NA	On the ridge of a mountain	NA	NA	NA	NA	NA	NA	NA	NA	NA	NA
17CH100	6/15/2021	GantsMod	Myself	2	Rainy	NA	NA	On the ridge of a mountain	NA	NA	NA	NA	NA	NA	NA	NA	NA	NA
17CH100	6/23/2021	Gants Mod Value	Myself	2	Sunny	NA	NA	Near the river	NA	NA	NA	NA	NA	NA	NA	NA	NA	NA
17CH100	6/30/2021	Gants Mod Value	Myself	2	Sunny	NA	NA	Near the river	NA	NA	NA	NA	NA	NA	NA	NA	NA	NA
17CH100	2021-06-07	Gants Mod Value	Myself	2	Sunny	NA	NA	Near the river	NA	NA	NA	NA	NA	NA	NA	NA	NA	NA
17CH100	7/14/2021	Gants Mod Value	Myself	2	Sunny	NA	NA	Near the river	NA	NA	NA	NA	NA	NA	NA	NA	NA	NA
17CH100	7/21/2021	Gants Mod Value	Myself	2	Rainy	NA	NA	Near the river	NA	NA	NA	NA	NA	NA	NA	NA	NA	NA
17CH100	7/28/2021	Gants Mod Value	Myself	3	Sunny	NA	NA	Near the river	NA	NA	NA	NA	NA	NA	NA	NA	NA	NA
17CH100	2021-05-08	Gants Mod Value	Myself	2	Sunny	NA	NA	Near the river	NA	NA	NA	NA	NA	NA	NA	NA	NA	NA
17CH100	8/13/2021	Gants Mod Value	Myself	3	Rainy	NA	NA	Near the river	NA	NA	NA	NA	NA	NA	NA	NA	NA	NA
17CH100	8/20/2021	Gants Mod Value	Myself	2	Rainy	NA	NA	Near the river	NA	NA	NA	NA	NA	NA	NA	NA	NA	NA
17CH100	8/28/2021	Gants Mod Value	Myself	3	Rainy	NA	NA	Near the river	NA	NA	NA	NA	NA	NA	NA	NA	NA	NA
17CH100	2021-05-09	Gants Mod Value	Myself	2	Sunny	NA	NA	Near the river	NA	NA	NA	NA	NA	NA	NA	NA	NA	NA
17CH100	9/13/2021	Gants Mod Value	Myself	3	Sunny	NA	NA	Near the river	NA	NA	NA	NA	NA	NA	NA	NA	NA	NA
17CH100	9/19/2021	GantsMod	Myself	3	Sunny	NA	NA	On the ridge of a mountain	NA	NA	NA	NA	NA	NA	NA	NA	NA	NA
17CH100	9/26/2021	GantsMod	Myself	3	Sunny	NA	NA	On the ridge of a mountain	NA	NA	NA	NA	NA	NA	NA	NA	NA	NA
17CH100	2021-04-10	GantsMod	Myself	3	Sunny	NA	NA	On the ridge of a mountain	NA	NA	NA	NA	NA	NA	NA	NA	NA	NA
17CH100	2021-11-10	GantsMod	Myself	3	Cloudy	NA	NA	On the ridge of a mountain	NA	NA	NA	NA	NA	NA	NA	NA	NA	NA
17CH100	10/19/2021	GantsMod	Myself	2	Cloudy	NA	NA	On the ridge of a mountain	NA	NA	NA	NA	NA	NA	NA	NA	NA	NA
17CH100	10/26/2021	GantsMod	Myself	2	Sunny	6 days ago	10	On the ridge of a mountain	Wolf	3	2 days	Yes	Yak	-	2 years	2	Hip	Grazing area
17CH100	2021-03-11	GantsMod	Myself	2	Cloudy	NA	10	On the ridge of a mountain	NA	NA	NA	NA	NA	NA	NA	NA	NA	NA
17CH100	2021-10-11	GantsMod	Myself	3	Cloudy	NA	10	On the ridge of a mountain	NA	NA	NA	NA	NA	NA	NA	NA	NA	NA
17CH100	11/18/2021	GantsMod	Myself	2	Sunny	NA	10	On the ridge of a mountain	NA	NA	NA	NA	NA	NA	NA	NA	NA	NA
17CH100	11/25/2021	GantsMod	Myself	2	Cloudy	NA	10	On the ridge of a mountain	NA	NA	NA	NA	NA	NA	NA	NA	NA	NA
17CH100	2021-01-12	GantsMod	Myself	1	Snowy	NA	12	On the ridge of a mountain	NA	NA	NA	NA	NA	NA	NA	NA	NA	NA
17CH100	2021-08-12	GantsMod	Myself	2	Sunny	7 days ago	18	On the ridge of a mountain	NA	NA	NA	NA	NA	NA	NA	NA	NA	NA
17CH100	12/15/2021	GantsMod	Myself	2	Sunny	NA	18	On the ridge of a mountain	NA	NA	NA	NA	NA	NA	NA	NA	NA	NA
17KS90	9/27/2020	Baga Yamaat	Myself	2.5	Sunny	5 days ago	3	On the ridge of a mountain	NA	NA	NA	NA	NA	NA	NA	NA	NA	NA
17KS90	2020-04-10	Baga Yamaat	Myself	3	Windy	NA	3	On the ridge of a mountain	NA	NA	NA	NA	NA	NA	NA	NA	NA	NA
17KS90	2020-10-10	Baga Yamaat	Myself	2	Sunny	NA	3	On the ridge of a mountain	NA	NA	NA	NA	NA	NA	NA	NA	NA	NA
17KS90	10/17/2020	Baga Yamaat	Myself	2	Snowy	NA	4	On the ridge of a mountain	NA	NA	NA	NA	NA	NA	NA	NA	NA	NA
17KS90	10/23/2020	Baga Yamaat	Myself	3	Sunny	6 days ago	4	On the ridge of a mountain	NA	NA	NA	NA	NA	NA	NA	NA	NA	NA
17KS90	10/30/2020	Baga Yamaat	Myself	2.5	Sunny	NA	3.5	On the ridge of a mountain	NA	NA	NA	NA	NA	NA	NA	NA	NA	NA
17KS90	2020-06-11	Baga Yamaat	Myself	3	Windy	NA	3.5	Open space	Wolf	1	NA	Yes	Horse	-	2 years	1	Head and hip	Grazing area
17KS90	11/13/2020	Baga Yamaat	Myself	3	Sunny	NA	3.5	On the ridge of a mountain	NA	NA	NA	NA	NA	NA	NA	NA	NA	NA
17KS90	11/20/2020	Baga Yamaat	Myself	3	Sunny	NA	4.5	On the ridge of a mountain	Snow leopard	1	NA	Yes	NA	NA	NA	NA	NA	NA
17KS90	11/26/2020	Baga Yamaat	Myself	3	Windy	NA	4.5	On the ridge of a mountain	NA	NA	NA	NA	NA	NA	NA	NA	NA	NA
17KS90	2020-03-12	Baga Yamaat	Myself	2.5	Windy and Snowy	NA	4	On the ridge of a mountain	NA	NA	NA	NA	NA	NA	NA	NA	NA	NA
17KS90	2020-10-12	Baga Yamaat	Myself	3	Sunny	NA	4	On the ridge of a mountain	NA	NA	NA	NA	NA	NA	NA	NA	NA	NA
17KS90	12/18/2020	Baga Yamaat	Myself	2	Sunny	NA	2	On the ridge of a mountain	Snow leopard	2	2 days	Yes	NA	NA	NA	NA	NA	NA
17KS90	12/24/2020	Baga Yamaat	Myself	3	Sunny	NA	2	On the ridge of a mountain	NA	NA	NA	NA	NA	NA	NA	NA	NA	NA
17KS90	12/31/2020	Baga Yamaat	Myself	2	Windy	NA	2	On the ridge of a mountain	NA	NA	NA	NA	NA	NA	NA	NA	NA	NA
17KS90	2021-06-01	Baga Yamaat	Myself	2	Sunny	NA	2	On the ridge of a mountain	NA	NA	NA	NA	NA	NA	NA	NA	NA	NA
17KS90	1/14/2021	Baga Yamaat	Myself	1	Windy	2 days ago	3	On the ridge of a mountain	Snow leopard	1	3 days	Yes	NA	NA	NA	NA	NA	NA
17KS90	1/21/2021	Baga Yamaat	Myself	3	Windy	NA	3	On the ridge of a mountain	NA	NA	NA	NA	NA	NA	NA	NA	NA	NA
17KS90	1/28/2021	Baga Yamaat	Myself	2.5	Sunny	NA	2	On the ridge of a mountain	NA	NA	NA	NA	NA	NA	NA	NA	NA	NA
17KS90	2021-05-02	Baga Yamaat	Myself	3	Windy	NA	2	On the ridge of a mountain	NA	NA	NA	NA	NA	NA	NA	NA	NA	NA
17KS90	2021-11-02	Baga Yamaat	Myself	3	Snowy	NA	6	On the ridge of a mountain	Snow leopard	1	2 days	Yes	NA	NA	NA	NA	NA	NA
17KS90	2/17/2021	Baga Yamaat	Myself	3	Snowy	NA	8	On the ridge of a mountain	Snow leopard	1	1 day	Yes	NA	NA	NA	NA	NA	NA
17KS90	2/25/2021	Baga Yamaat	Myself	2	Windy	NA	7	On the ridge of a mountain	Snow leopard	1	2 days	Yes	Yak	-	3 years	1	All	Grazing area
17KS90	2021-02-03	Baga Yamaat	Myself	3	Windy	NA	7	On the ridge of a mountain	NA	NA	NA	NA	NA	NA	NA	NA	NA	NA
17KS90	2021-06-03	Baga Yamaat	Myself	2	Windy	NA	7	On the ridge of a mountain	Snow leopard	1	2 days	Yes	Horse	-	2 years	2	NA	Grazing area
17KS90	3/17/2021	Baga Yamaat	Myself	3	Windy	NA	6	On the ridge of a mountain	NA	NA	NA	NA	NA	NA	NA	NA	NA	NA
17KS90	3/22/2021	Baga Yamaat	Myself	4	Windy	NA	6	On the ridge of a mountain	Snow leopard	1	2 days	Yes	NA	NA	NA	NA	NA	NA
17KS90	3/29/2021	Baga Yamaat	Myself	2	Windy	NA	NA	On the ridge of a mountain	NA	NA	NA	NA	NA	NA	NA	NA	NA	NA
17KS90	2021-05-04	Baga Yamaat	Myself	2	Sunny	NA	NA	On the ridge of a mountain	NA	NA	NA	NA	NA	NA	NA	NA	NA	NA
17KS90	2021-11-04	Baga Yamaat	Myself	3	Windy	NA	NA	On the ridge of a mountain	NA	NA	NA	NA	NA	NA	NA	NA	NA	NA
17KS90	4/18/2021	Baga Yamaat	Myself	2	Windy	NA	NA	On the ridge of a mountain	Wolf	1	2 days	NA	NA	NA	NA	NA	NA	NA
17KS90	4/23/2021	Baga Yamaat	Myself	2	Windy	NA	NA	On the ridge of a mountain	NA	NA	NA	NA	NA	NA	NA	NA	NA	NA
17KS90	4/28/2021	Baga Yamaat	Myself	3	Cloudy	NA	NA	On the ridge of a mountain	NA	NA	NA	NA	NA	NA	NA	NA	NA	NA
17KS90	2021-05-05	Baga Yamaat	Myself	2	Windy and rainy	NA	NA	On the ridge of a mountain	NA	NA	NA	NA	NA	NA	NA	NA	NA	NA
17KS90	5/14/2021	Baga Yamaat	Myself	1	Rainy	NA	NA	On the ridge of a mountain	NA	NA	NA	NA	NA	NA	NA	NA	NA	NA
17KS90	5/19/2021	Baga Yamaat	Myself	2	Sunny	NA	NA	On the ridge of a mountain	NA	NA	NA	NA	NA	NA	NA	NA	NA	NA
17KS90	5/26/2021	Baga Yamaat	Myself	3	Windy	NA	NA	On the ridge of a mountain	NA	NA	NA	NA	NA	NA	NA	NA	NA	NA
17KS90	2021-01-06	Baga Yamaat	Myself	4	Sunny	NA	NA	On the ridge of a mountain	NA	NA	NA	NA	NA	NA	NA	NA	NA	NA
17KS90	2021-09-06	Baga Yamaat	Myself	3	Rainy	NA	NA	On the ridge of a mountain	NA	NA	NA	NA	NA	NA	NA	NA	NA	NA
17KS90	6/15/2021	Baga Yamaat	Myself	4	Sunny	NA	NA	On the ridge of a mountain	NA	NA	NA	NA	NA	NA	NA	NA	NA	NA
17KS90	6/22/2021	Tuvshin nuur	Myself	3	Sunny	NA	NA	Near the lake	NA	NA	NA	NA	NA	NA	NA	NA	NA	NA
17KS90	6/29/2021	Tuvshin nuur	Myself	1	Rainy	NA	NA	Near the lake	NA	NA	NA	NA	NA	NA	NA	NA	NA	NA
17KS90	2021-06-07	Tuvshin nuur	Myself	4	Sunny	NA	NA	Near the lake	NA	NA	NA	NA	NA	NA	NA	NA	NA	NA
17KS90	7/13/2021	Tuvshin nuur	Myself	2	Rainy	NA	NA	Near the lake	NA	NA	NA	NA	NA	NA	NA	NA	NA	NA
17KS90	7/19/2021	Tuvshin nuur	Myself	4	Sunny	NA	NA	Near the lake	NA	NA	NA	NA	NA	NA	NA	NA	NA	NA
17KS90	7/27/2021	Tuvshin nuur	Myself	3	Sunny	NA	NA	Near the lake	NA	NA	NA	NA	NA	NA	NA	NA	NA	NA
17KS90	2021-04-08	Tuvshin nuur	Myself	3	Rainy	NA	NA	Near the lake	NA	NA	NA	NA	NA	NA	NA	NA	NA	NA
17KS90	2021-11-08	Tuvshin nuur	Myself	2	Sunny	NA	NA	Near the lake	NA	NA	NA	NA	NA	NA	NA	NA	NA	NA
17KS90	8/17/2021	Tuvshin nuur	Myself	3	Rainy	NA	NA	Near the lake	NA	NA	NA	NA	NA	NA	NA	NA	NA	NA
17KS90	8/24/2021	Tuvshin nuur	Myself	2	Rainy	NA	NA	Near the lake	Wolf	1	NA	NA	sheep	-	1 year	5	NA	Night
17KS90	2021-01-09	Baga Yamaat	Myself	3	Sunny	NA	NA	On the ridge of a mountain	NA	NA	NA	NA	NA	NA	NA	NA	NA	NA
17KS90	2021-08-09	Baga Yamaat	Myself	2	Sunny	NA	NA	On the ridge of a mountain	NA	NA	NA	NA	NA	NA	NA	NA	NA	NA
17KS90	9/16/2021	Baga Yamaat	Myself	3	Sunny	NA	NA	On the ridge of a mountain	NA	NA	NA	NA	NA	NA	NA	NA	NA	NA
17KS90	9/23/2021	Baga Yamaat	Myself	2	Sunny	NA	NA	On the ridge of a mountain	NA	NA	NA	NA	NA	NA	NA	NA	NA	NA
17KS90	9/30/2021	Baga Yamaat	Myself	2	Windy	NA	NA	On the ridge of a mountain	NA	NA	NA	NA	NA	NA	NA	NA	NA	NA
17KS90	2021-06-10	Baga Yamaat	Myself	1	Sunny	NA	NA	On the ridge of a mountain	NA	NA	NA	NA	NA	NA	NA	NA	NA	NA
17KS90	10/13/2021	Baga Yamaat	Myself	1	Cloudy	NA	NA	On the ridge of a mountain	NA	NA	NA	NA	NA	NA	NA	NA	NA	NA
17KS90	10/20/2021	Baga Yamaat	Myself	2	Sunny	NA	NA	On the ridge of a mountain	NA	NA	NA	NA	NA	NA	NA	NA	NA	NA
17KS90	10/28/2021	Baga Yamaat	Myself	1	Sunny	5 days ago	10	On the ridge of a mountain	Snow leopard	3	5 days	Yes	Yak	-	3 years	1	All	Grazing area
17KS90	2021-05-11	Baga Yamaat	Myself	2	Windy	NA	10	On the ridge of a mountain	NA	NA	NA	NA	NA	NA	NA	NA	NA	NA
17KS90	11/13/2021	Baga Yamaat	Myself	2	Sunny	NA	10	On the ridge of a mountain	NA	NA	NA	NA	NA	NA	NA	NA	NA	NA
17KS90	11/20/2021	Baga Yamaat	Myself	2	Sunny	NA	10	On the ridge of a mountain	NA	NA	NA	NA	NA	NA	NA	NA	NA	NA
17KS90	11/27/2021	Baga Yamaat	Myself	1	Sunny	4 days ago	15	On the ridge of a mountain	NA	NA	NA	NA	NA	NA	NA	NA	NA	NA
17KS90	2021-04-12	Baga Yamaat	Myself	2	Cloudy	NA	15	On the ridge of a mountain	Snow leopard	3	3 days	Yes	NA	NA	NA	NA	NA	NA
17KS90	2021-12-12	Baga Yamaat	Myself	1	Sunny	NA	15	On the ridge of a mountain	NA	NA	NA	NA	NA	NA	NA	NA	NA	NA
17TL90	9/18/2020	Khukh ereg	Myself	2	Sunny	6 days ago	2	On the hill	Wolf	1	1 day	NA	NA	NA	NA	NA	NA	NA
17TL90	9/22/2020	Khukh ereg	Myself	3	Sunny	NA	2	On the hill	NA	NA	NA	NA	NA	NA	NA	NA	NA	NA
17TL90	9/29/2020	Khukh ereg	Myself	3	Sunny	NA	3	On the hill	Wolf	1	3 days	NA	NA	NA	NA	NA	NA	NA
17TL90	2020-05-10	Khukh ereg	Myself	7	Cloudy	NA	NA	On the hill	Wolf	1	3 days	NA	Goat	-	1 year	2	NA	NA
17TL90	2020-11-10	Khukh ereg	Myself	3	Sunny	NA	2	On the hill	Wolf	1	4 days	NA	NA	NA	NA	NA	NA	NA
17TL90	2020-12-10	Khukh ereg	Myself	3	Sunny	NA	NA	On the hill	Wolf	1	2 days	NA	NA	NA	NA	NA	NA	NA
17TL90	10/15/2020	Khukh ereg	Myself	3	Sunny	NA	2	On the hill	Wolf	1	2 days	NA	NA	NA	NA	NA	NA	NA
17TL90	10/18/2020	Khukh ereg	Myself	3	Sunny	NA	NA	On the hill	Wolf	1	1 day	NA	NA	NA	NA	NA	NA	NA
17TL90	10/25/2020	Khukh ereg	Myself	4	Windy	NA	2	On the hill	NA	NA	NA	NA	NA	NA	NA	NA	NA	NA
17TL90	2020-03-12	Khukh ereg	Myself	3	Sunny	NA	2	On the hill	Wolf	1	NA	NA	Yak	-	1 year	1	All	NA
17TL90	12/20/2020	Khukh ereg	Myself	3	Cloudy	NA	NA	On the hill	Wolf	1	3 days	NA	NA	NA	NA	NA	NA	NA
17TL90	12/27/2020	Khukh ereg	Myself	2	Sunny	NA	2	On the hill	NA	NA	NA	NA	NA	NA	NA	NA	NA	NA
17TL90	2021-04-01	Khukh ereg	Myself	3	Sunny	NA	2	On the hill	NA	NA	NA	NA	NA	NA	NA	NA	NA	NA
17TL90	2021-11-01	Khukh ereg	Myself	3	Sunny	NA	2	On the hill	Wolf	1	3 days	NA	NA	NA	NA	NA	NA	NA
17TL90	1/17/2021	Khukh ereg	Myself	7	Cloudy	NA	2	On the hill	NA	NA	NA	NA	NA	NA	NA	NA	NA	NA
17TL90	1/24/2021	Khukh ereg	Myself	3	Sunny	2 days ago	4	On the hill	NA	NA	NA	NA	NA	NA	NA	NA	NA	NA
17TL90	1/30/2021	Khukh ereg	Myself	3	Sunny	NA	4	On the hill	Wolf	1	2 days	NA	NA	NA	NA	NA	NA	NA
17TL90	2021-05-02	Khukh ereg	Myself	3	Sunny	NA	3	On the hill	NA	NA	NA	NA	NA	NA	NA	NA	NA	NA
17TL90	2021-11-02	Khukh ereg	Myself	3	Snowy	NA	6	On the hill	NA	NA	NA	NA	NA	NA	NA	NA	NA	NA
17TL90	2/17/2021	Khukh ereg	Myself	4	Windy	NA	5	On the hill	NA	NA	NA	NA	NA	NA	NA	NA	NA	NA
17TL90	2/23/2021	Khukh ereg	Myself	3	Sunny	NA	5	On the hill	NA	NA	NA	NA	NA	NA	NA	NA	NA	NA
17TL90	2/28/2021	Khukh ereg	Myself	3	Cloudy	NA	4	On the hill	NA	NA	NA	NA	NA	NA	NA	NA	NA	NA
17TL90	2021-05-03	Khukh ereg	Myself	4	Windy	NA	3	On the hill	Wolf	1	NA	NA	Horse	-	2 years	1	All	NA
17TL90	2021-12-03	Khukh ereg	Myself	5	Windy	NA	3	On the hill	NA	NA	NA	NA	NA	NA	NA	NA	NA	NA
17TL90	3/18/2021	Khukh ereg	Myself	NA	Sunny	NA	NA	On the hill	NA	NA	NA	NA	NA	NA	NA	NA	NA	NA
17TL90	3/24/2021	Khukh ereg	Myself	2	Sunny	NA	NA	On the hill	NA	NA	NA	NA	NA	NA	NA	NA	NA	NA
17TL90	2021-01-04	Khukh ereg	Myself	2	Sunny	NA	NA	On the hill	Wolf	1	2 days	NA	Sheep	-	3 years	1	All	NA
17TL90	2021-08-04	Khukh ereg	Myself	4	Cloudy	NA	NA	On the hill	NA	NA	NA	NA	NA	NA	NA	NA	NA	NA
17TL90	4/13/2021	Khukh ereg	Myself	2	Sunny	NA	NA	On the hill	NA	NA	NA	NA	NA	NA	NA	NA	NA	NA
17TL90	4/21/2021	Khukh ereg	Myself	3	Rainy	NA	NA	On the hill	NA	NA	NA	NA	NA	NA	NA	NA	NA	NA
17TL90	4/28/2021	Khukh ereg	Myself	3	Sunny	NA	NA	On the hill	NA	NA	NA	NA	NA	NA	NA	NA	NA	NA
17TL90	2021-04-05	Khukh ereg	Myself	4	Rainy	NA	NA	On the hill	NA	NA	NA	NA	NA	NA	NA	NA	NA	NA
17TL90	2021-12-05	Khukh ereg	Myself	3	Windy	NA	NA	On the hill	NA	NA	NA	NA	NA	NA	NA	NA	NA	NA
17TL90	5/19/2021	Khukh ereg	Myself	4	Sunny	NA	NA	On the hill	NA	NA	NA	NA	NA	NA	NA	NA	NA	NA
17TL90	5/26/2021	Khukh ereg	Myself	2	Cloudy	NA	NA	On the hill	NA	NA	NA	NA	NA	NA	NA	NA	NA	NA
17TL90	2021-01-06	Khukh ereg	Myself	3	Rainy	NA	NA	On the hill	NA	NA	NA	NA	NA	NA	NA	NA	NA	NA
17TL90	2021-08-06	Khukh ereg	Myself	4	Sunny	NA	NA	On the hill	NA	NA	NA	NA	NA	NA	NA	NA	NA	NA
17TL90	6/16/2021	Khukh ereg	Myself	2	Windy	NA	NA	On the hill	NA	NA	NA	NA	NA	NA	NA	NA	NA	NA
17TL90	6/23/2021	Khukh ereg	Myself	3	Sunny	NA	NA	On the hill	NA	NA	NA	NA	NA	NA	NA	NA	NA	NA
17TL90	6/30/2021	Khukh ereg	Myself	2	Sunny	NA	NA	On the hill	NA	NA	NA	NA	NA	NA	NA	NA	NA	NA
17TL90	2021-07-07	Khukh ereg	Myself	3	Sunny	NA	NA	On the hill	NA	NA	NA	NA	NA	NA	NA	NA	NA	NA
17TL90	7/15/2021	Khukh ereg	Myself	3	Rainy	NA	NA	On the hill	NA	NA	NA	NA	NA	NA	NA	NA	NA	NA
17TL90	7/23/2021	Khukh ereg	Myself	2	Sunny	NA	NA	On the hill	NA	NA	NA	NA	NA	NA	NA	NA	NA	NA
17TL90	7/30/2021	Khukh ereg	Myself	3	Rainy	NA	NA	On the hill	NA	NA	NA	NA	NA	NA	NA	NA	NA	NA
17TL90	2021-06-08	Khukh ereg	Myself	2	Rainy	NA	NA	On the hill	NA	NA	NA	NA	NA	NA	NA	NA	NA	NA
17TL90	8/14/2021	Khukh ereg	Myself	3	Rainy	NA	NA	On the hill	NA	NA	NA	NA	NA	NA	NA	NA	NA	NA
17TL90	8/21/2021	Khukh ereg	Myself	2	Rainy	NA	NA	On the hill	NA	NA	NA	NA	NA	NA	NA	NA	NA	NA
17TL90	8/29/2021	Khukh ereg	Myself	3	Sunny	NA	NA	On the hill	NA	NA	NA	NA	NA	NA	NA	NA	NA	NA
17TL90	2021-06-09	Khukh ereg	Myself	3	Sunny	NA	NA	On the hill	NA	NA	NA	NA	NA	NA	NA	NA	NA	NA
17TL90	9/15/2021	Khukh ereg	Myself	2	Sunny	NA	NA	On the hill	Wolf	1	NA	NA	sheep	-	1 year	5	NA	Night
17TL90	9/21/2021	Khukh ereg	Myself	3	Sunny	NA	NA	On the hill	NA	NA	NA	NA	NA	NA	NA	NA	NA	NA
17TL90	9/29/2021	Khukh ereg	Myself	3	Sunny	NA	NA	On the hill	Wolf	NA	NA	NA	NA	NA	NA	NA	NA	NA
17TL90	2021-06-10	Khukh ereg	Myself	2	Sunny	NA	NA	On the hill	NA	NA	NA	NA	NA	NA	NA	NA	NA	NA
17TL90	10/16/2021	Khukh ereg	Myself	3	Windy	NA	NA	On the hill	Wolf	NA	NA	NA	NA	NA	NA	NA	NA	NA
17TL90	10/19/2021	Khukh ereg	Myself	2	Cloudy	NA	NA	On the hill	NA	NA	NA	NA	NA	NA	NA	NA	NA	NA
17TL90	10/26/2021	Khukh ereg	Myself	2	Sunny	2 days ago	4	On the hill	Wolf	1	2 days	NA	NA	NA	NA	NA	NA	NA
17TL90	2021-01-11	Khukh ereg	Myself	2	Sunny	NA	4	On the hill	NA	NA	NA	NA	NA	NA	NA	NA	NA	NA
17TL90	2021-08-11	Khukh ereg	Myself	2	Windy	NA	4	On the hill	Wolf	1	3 days	NA	NA	NA	NA	NA	NA	NA
17TL90	11/16/2021	Khukh ereg	Myself	2	Sunny	NA	4	On the hill	NA	NA	NA	NA	NA	NA	NA	NA	NA	NA
17TL90	11/23/2021	Khukh ereg	Myself	3	Cloudy	NA	5	On the hill	NA	NA	NA	NA	NA	NA	NA	NA	NA	NA
17TL90	11/30/2021	Khukh ereg	Myself	2	Sunny	5 days ago	6	On the hill	Wolf	1	3 days	Yes	Horse	-	2 years	1	Heat and hill	Grazing area
17TL90	2021-06-12	Khukh ereg	Myself	4	Cloudy	NA	6	On the hill	NA	NA	NA	NA	NA	NA	NA	NA	NA	NA
18CH100	2020-06-10	GantsMod	Myself	3	Sunny	NA	3	On the ridge of a mountain	NA	NA	NA	NA	NA	NA	NA	NA	NA	NA
18CH100	10/13/2020	GantsMod	Myself	2	Sunny	NA	2	On the ridge of a mountain	NA	NA	NA	NA	NA	NA	NA	NA	NA	NA
18CH100	10/19/2020	GantsMod	Myself	4	Cloudy	NA	2	On the ridge of a mountain	NA	NA	NA	NA	NA	NA	NA	NA	NA	NA
18CH100	10/27/2020	GantsMod	Myself	5	Windy	NA	2	On the ridge of a mountain	NA	NA	NA	NA	NA	NA	NA	NA	NA	NA
18CH100	2020-04-11	GantsMod	Myself	3	Sunny	NA	2	On the ridge of a mountain	NA	NA	NA	NA	NA	NA	NA	NA	NA	NA
18CH100	2020-12-11	GantsMod	Myself	4	Windy	NA	2	On the ridge of a mountain	NA	NA	NA	NA	NA	NA	NA	NA	NA	NA
18CH100	11/18/2020	GantsMod	Myself	4	Cloudy	NA	2	On the ridge of a mountain	NA	NA	NA	NA	NA	NA	NA	NA	NA	NA
18CH100	11/26/2020	GantsMod	Myself	3	Sunny	NA	2	On the ridge of a mountain	NA	NA	NA	NA	NA	NA	NA	NA	NA	NA
18CH100	2020-01-12	GantsMod	Myself	4	Sunny	NA	1	On the ridge of a mountain	NA	NA	NA	NA	NA	NA	NA	NA	NA	NA
18CH100	2020-08-12	GantsMod	Myself	4	Windy	NA	1	On the ridge of a mountain	NA	NA	NA	NA	NA	NA	NA	NA	NA	NA
18CH100	12/15/2020	GantsMod	Myself	2	Sunny	NA	1	On the ridge of a mountain	NA	NA	NA	NA	NA	NA	NA	NA	NA	NA
18CH100	12/21/2020	GantsMod	Myself	4	Cloudy	NA	1	On the ridge of a mountain	NA	NA	NA	NA	NA	NA	NA	NA	NA	NA
18CH100	12/28/2020	GantsMod	Myself	4	Sunny	NA	3	On the ridge of a mountain	NA	NA	NA	NA	NA	NA	NA	NA	NA	NA
18CH100	2021-04-01	GantsMod	Myself	3	Sunny	NA	3	On the ridge of a mountain	NA	NA	NA	NA	NA	NA	NA	NA	NA	NA
18CH100	2021-11-01	GantsMod	Myself	4	Windy	NA	3	On the ridge of a mountain	NA	NA	NA	NA	NA	NA	NA	NA	NA	NA
18CH100	1/17/2021	GantsMod	Myself	4	Sunny	NA	2	On the ridge of a mountain	NA	NA	NA	NA	NA	NA	NA	NA	NA	NA
18CH100	1/24/2021	GantsMod	Myself	3	Windy	NA	2	On the ridge of a mountain	NA	NA	NA	NA	NA	NA	NA	NA	NA	NA
18CH100	2021-01-02	GantsMod	Myself	5	Sunny	NA	2	On the ridge of a mountain	NA	NA	NA	NA	NA	NA	NA	NA	NA	NA
18CH100	2021-07-02	GantsMod	Myself	4	Windy	NA	2	On the ridge of a mountain	NA	NA	NA	NA	NA	NA	NA	NA	NA	NA
18CH100	2/13/2021	GantsMod	Myself	3	Snowy	NA	6	On the ridge of a mountain	Wolf	2	2 days	Yes	Sheep	-	2 years	1	Back side	Grazing area
18CH100	2/20/2021	GantsMod	Myself	4	Snowy	NA	13	On the ridge of a mountain	NA	NA	NA	NA	NA	NA	NA	NA	NA	NA
18CH100	2/26/2021	GantsMod	Myself	3	Snowy	NA	15	On the ridge of a mountain	NA	NA	NA	NA	NA	NA	NA	NA	NA	NA
18CH100	2021-04-03	GantsMod	Myself	2	Windy	NA	13	On the ridge of a mountain	NA	NA	NA	NA	NA	NA	NA	NA	NA	NA
18CH100	2021-11-03	GantsMod	Myself	4	Windy	NA	13	On the ridge of a mountain	NA	NA	NA	NA	NA	NA	NA	NA	NA	NA
18CH100	2021-02-04	GantsMod	Myself	3	Windy	NA	NA	On the ridge of a mountain	Wolf	1	3 days	Yes	NA	NA	NA	NA	NA	NA
18CH100	2021-09-04	GantsMod	Myself	2	Windy	NA	NA	On the ridge of a mountain	NA	NA	NA	NA	NA	NA	NA	NA	NA	NA
18CH100	4/15/2021	GantsMod	Myself	3	Cloudy	NA	NA	On the ridge of a mountain	NA	NA	NA	NA	NA	NA	NA	NA	NA	NA
18CH100	4/21/2021	GantsMod	Myself	2	Sunny	NA	NA	On the ridge of a mountain	NA	NA	NA	NA	NA	NA	NA	NA	NA	NA
18CH100	4/29/2021	GantsMod	Myself	5	Rainy	NA	NA	On the ridge of a mountain	NA	NA	NA	NA	NA	NA	NA	NA	NA	NA
18CH100	2021-05-05	GantsMod	Myself	3	Sunny	NA	NA	On the ridge of a mountain	NA	NA	NA	NA	NA	NA	NA	NA	NA	NA
18CH100	2021-11-05	GantsMod	Myself	1	Rainy	NA	NA	On the ridge of a mountain	NA	NA	NA	NA	NA	NA	NA	NA	NA	NA
18CH100	5/17/2021	GantsMod	Myself	3	Windy	NA	NA	On the ridge of a mountain	NA	NA	NA	NA	NA	NA	NA	NA	NA	NA
18CH100	5/22/2021	GantsMod	Myself	5	Sunny	NA	NA	On the ridge of a mountain	NA	NA	NA	NA	NA	NA	NA	NA	NA	NA
18CH100	5/27/2021	GantsMod	Myself	3	Rainy	NA	NA	On the ridge of a mountain	NA	NA	NA	NA	NA	NA	NA	NA	NA	NA
18CH100	2021-02-06	GantsMod	Myself	3	Sunny	NA	NA	On the ridge of a mountain	NA	NA	NA	NA	NA	NA	NA	NA	NA	NA
18CH100	2021-09-06	GantsMod	Myself	2	Cloudy	NA	NA	On the ridge of a mountain	NA	NA	NA	NA	NA	NA	NA	NA	NA	NA
18CH100	6/22/2021	Gants Mod Value	Myself	3	Sunny	NA	NA	Mountain valley	NA	NA	NA	NA	NA	NA	NA	NA	NA	NA
18CH100	6/29/2021	Gants Mod Value	Myself	2	Sunny	NA	NA	Mountain valley	NA	NA	NA	NA	NA	NA	NA	NA	NA	NA
18CH100	2021-06-07	Gants Mod Value	Myself	3	Sunny	NA	NA	Mountain valley	NA	NA	NA	NA	NA	NA	NA	NA	NA	NA
18CH100	7/13/2021	Gants Mod Value	Myself	2	Sunny	NA	NA	Mountain valley	NA	NA	NA	NA	NA	NA	NA	NA	NA	NA
18CH100	7/20/2021	Gants Mod Value	Myself	5	Rainy	NA	NA	Mountain valley	NA	NA	NA	NA	NA	NA	NA	NA	NA	NA
18CH100	7/27/2021	Gants Mod Value	Myself	3	Sunny	NA	NA	Mountain valley	NA	NA	NA	NA	NA	NA	NA	NA	NA	NA
18CH100	2021-04-08	Gants Mod Value	Myself	1	Sunny	NA	NA	Mountain valley	NA	NA	NA	NA	NA	NA	NA	NA	NA	NA
18CH100	2021-11-08	Gants Mod Value	Myself	3	Rainy	NA	NA	Mountain valley	NA	NA	NA	NA	NA	NA	NA	NA	NA	NA
18CH100	8/18/2021	Gants Mod Value	Myself	5	Rainy	NA	NA	Mountain valley	NA	NA	NA	NA	NA	NA	NA	NA	NA	NA
18CH100	8/25/2021	Gants Mod Value	Myself	3	Rainy	NA	NA	Mountain valley	NA	NA	NA	NA	NA	NA	NA	NA	NA	NA
18CH100	2021-02-09	Gants Mod Value	Myself	3	Sunny	NA	NA	Mountain valley	NA	NA	NA	NA	NA	NA	NA	NA	NA	NA
18CH100	2021-09-09	Gants Mod Value	Myself	2	Sunny	NA	NA	Mountain valley	NA	NA	NA	NA	NA	NA	NA	NA	NA	NA
18CH100	9/22/2021	GantsMod	Myself	2	Sunny	NA	NA	On the ridge of a mountain	NA	NA	NA	NA	NA	NA	NA	NA	NA	NA
18CH100	9/29/2021	GantsMod	Myself	3	Sunny	NA	NA	On the ridge of a mountain	NA	NA	NA	NA	NA	NA	NA	NA	NA	NA
18CH100	2021-05-10	GantsMod	Myself	3	Cloudy	NA	NA	On the ridge of a mountain	NA	NA	NA	NA	NA	NA	NA	NA	NA	NA
18CH100	2021-12-10	GantsMod	Myself	2	Sunny	NA	NA	On the ridge of a mountain	NA	NA	NA	NA	NA	NA	NA	NA	NA	NA
18CH100	10/19/2021	GantsMod	Myself	3	Cloudy	NA	NA	On the ridge of a mountain	NA	NA	NA	NA	NA	NA	NA	NA	NA	NA
18CH100	10/26/2021	GantsMod	Myself	2	Sunny	5 days ago	15	On the ridge of a mountain	NA	NA	NA	NA	NA	NA	NA	NA	NA	NA
18CH100	2021-02-11	GantsMod	Myself	4	Cloudy	NA	15	On the ridge of a mountain	NA	NA	NA	NA	NA	NA	NA	NA	NA	NA
18CH100	2021-09-11	GantsMod	Myself	4	Sunny	NA	15	On the ridge of a mountain	NA	NA	NA	NA	NA	NA	NA	NA	NA	NA
18CH100	11/16/2021	GantsMod	Myself	5	Sunny	NA	15	On the ridge of a mountain	NA	NA	NA	NA	NA	NA	NA	NA	NA	NA
18CH100	11/23/2021	GantsMod	Myself	5	Sunny	NA	15	On the ridge of a mountain	NA	NA	NA	NA	NA	NA	NA	NA	NA	NA
18CH100	2021-01-12	GantsMod	Myself	3	Snowy	NA	18	On the ridge of a mountain	NA	NA	NA	NA	NA	NA	NA	NA	NA	NA
18CH100	2021-08-12	GantsMod	Myself	3	Cloudy	NA	20	On the ridge of a mountain	NA	NA	NA	NA	NA	NA	NA	NA	NA	NA
18CH100	12/14/2021	GantsMod	Myself	4	Sunny	NA	20	On the ridge of a mountain	NA	NA	NA	NA	NA	NA	NA	NA	NA	NA
18CH101	3/18/2021	GantsMod	Myself	5	Windy	NA	11	On the ridge of a mountain	NA	NA	NA	NA	NA	NA	NA	NA	NA	NA
18CH101	6/15/2021	GantsMod	Myself	2	Windy	NA	NA	On the ridge of a mountain	NA	NA	NA	NA	NA	NA	NA	NA	NA	NA
18CH101	9/15/2021	Gants Mod Value	Myself	2	Sunny	NA	NA	Mountain valley	NA	NA	NA	NA	NA	NA	NA	NA	NA	NA
18CH102	3/25/2021	GantsMod	Myself	2	Windy	NA	11	On the ridge of a mountain	NA	NA	NA	NA	NA	NA	NA	NA	NA	NA
18KS90	9/27/2020	Baga Yamaat	Myself	1	Windy	5 days ago	2	On the ridge of a mountain	NA	NA	NA	NA	NA	NA	NA	NA	NA	NA
18KS90	2020-03-10	Baga Yamaat	Myself	4	Sunny	NA	2	On the ridge of a mountain	NA	NA	NA	NA	NA	NA	NA	NA	NA	NA
18KS90	2020-11-10	Baga Yamaat	Myself	1	Sunny	NA	2	On the ridge of a mountain	NA	NA	NA	NA	NA	NA	NA	NA	NA	NA
18KS90	10/18/2020	Baga Yamaat	Myself	1	Windy	NA	2	On the ridge of a mountain	NA	NA	NA	NA	NA	NA	NA	NA	NA	NA
18KS90	10/25/2020	Baga Yamaat	Myself	1	Windy	NA	2	On the ridge of a mountain	NA	NA	NA	NA	NA	NA	NA	NA	NA	NA
18KS90	2020-02-11	Baga Yamaat	Myself	1	Sunny	NA	2	On the ridge of a mountain	NA	NA	NA	NA	NA	NA	NA	NA	NA	NA
18KS90	2020-11-11	Baga Yamaat	Myself	4	Windy	NA	2	On the ridge of a mountain	NA	NA	NA	NA	NA	NA	NA	NA	NA	NA
18KS90	11/19/2020	Baga Yamaat	Myself	4	Windy	NA	1	On the ridge of a mountain	NA	NA	NA	NA	NA	NA	NA	NA	NA	NA
18KS90	11/26/2020	Baga Yamaat	Myself	3	Windy	NA	2	On the ridge of a mountain	NA	NA	NA	NA	NA	NA	NA	NA	NA	NA
18KS90	2020-03-12	Baga Yamaat	Myself	2	Sunny	NA	1	On the ridge of a mountain	NA	NA	NA	NA	NA	NA	NA	NA	NA	NA
18KS90	2020-10-12	Baga Yamaat	Myself	1	Windy	NA	2	On the ridge of a mountain	NA	NA	NA	NA	NA	NA	NA	NA	NA	NA
18KS90	12/17/2020	Baga Yamaat	Myself	1	Sunny	NA	3	On the ridge of a mountain	NA	NA	NA	NA	NA	NA	NA	NA	NA	NA
18KS90	12/24/2020	Baga Yamaat	Myself	3	Sunny	NA	2	On the ridge of a mountain	NA	NA	NA	NA	NA	NA	NA	NA	NA	NA
18KS90	2021-01-01	Baga Yamaat	Myself	2	Sunny	NA	2	On the ridge of a mountain	Snow leopard	1	3 days	Yes	NA	NA	NA	NA	NA	NA
18KS90	2021-07-01	Baga Yamaat	Myself	1	Windy	NA	2	On the ridge of a mountain	NA	NA	NA	NA	NA	NA	NA	NA	NA	NA
18KS90	1/14/2021	Baga Yamaat	Myself	1	Sunny	NA	2	On the ridge of a mountain	Wolf	1	2 days	Yes	Goat	-	3 years	1	All	NA
18KS90	1/20/2021	Baga Yamaat	Myself	1	Windy	2 days ago	3	On the ridge of a mountain	NA	NA	NA	NA	NA	NA	NA	NA	NA	NA
18KS90	1/27/2021	Baga Yamaat	Myself	2	Windy	NA	3	On the ridge of a mountain	NA	NA	NA	NA	NA	NA	NA	NA	NA	NA
18KS90	2021-03-02	Baga Yamaat	Myself	3	Sunny	NA	2	On the ridge of a mountain	Snow leopard	2	3 days	Yes	Horse	-	2 years	1	Back side	NA
18KS90	2021-09-02	Baga Yamaat	Myself	4	Windy	NA	2	On the ridge of a mountain	NA	NA	NA	NA	NA	NA	NA	NA	NA	NA
18KS90	2/16/2021	Baga Yamaat	Myself	2	Snowy	NA	6	On the ridge of a mountain	NA	NA	NA	NA	NA	NA	NA	NA	NA	NA
18KS90	2/23/2021	Baga Yamaat	Myself	2	Snowy	NA	8	On the ridge of a mountain	Snow leopard	1	3 days	Yes	NA	NA	NA	NA	NA	NA
18KS90	2/28/2021	Baga Yamaat	Myself	4	Windy	NA	7	On the ridge of a mountain	NA	NA	NA	NA	NA	NA	NA	NA	NA	NA
18KS90	2021-06-03	Baga Yamaat	Myself	2	Windy	NA	7	On the ridge of a mountain	NA	NA	NA	NA	NA	NA	NA	NA	NA	NA
18KS90	3/13/2021	Baga Yamaat	Myself	1	Windy	NA	7	On the ridge of a mountain	NA	NA	NA	NA	NA	NA	NA	NA	NA	NA
18KS90	3/19/2021	Baga Yamaat	Myself	2	Windy	NA	6	On the ridge of a mountain	Snow leopard	1	1 day	Yes	NA	NA	NA	NA	NA	NA
18KS90	3/25/2021	Baga Yamaat	Myself	2	Windy	NA	6	On the ridge of a mountain	NA	NA	NA	NA	NA	NA	NA	NA	NA	NA
18KS90	2021-01-04	Baga Yamaat	Myself	3	Windy	NA	NA	On the ridge of a mountain	NA	NA	NA	NA	NA	NA	NA	NA	NA	NA
18KS90	2021-09-04	Baga Yamaat	Myself	2	Sunny	NA	NA	On the ridge of a mountain	NA	NA	NA	NA	NA	NA	NA	NA	NA	NA
18KS90	4/15/2021	Baga Yamaat	Myself	1	Windy	NA	NA	On the ridge of a mountain	NA	NA	NA	NA	NA	NA	NA	NA	NA	NA
18KS90	4/23/2021	Baga Yamaat	Myself	1	Sunny	NA	NA	On the ridge of a mountain	NA	NA	NA	NA	NA	NA	NA	NA	NA	NA
18KS90	2021-01-05	Baga Yamaat	Myself	1	Windy	NA	NA	On the ridge of a mountain	NA	NA	NA	NA	NA	NA	NA	NA	NA	NA
18KS90	2021-08-05	Baga Yamaat	Myself	2	Rainy	NA	NA	On the ridge of a mountain	NA	NA	NA	NA	NA	NA	NA	NA	NA	NA
18KS90	5/16/2021	Baga Yamaat	Myself	3	Sunny	NA	NA	On the ridge of a mountain	NA	NA	NA	NA	NA	NA	NA	NA	NA	NA
18KS90	5/22/2021	Baga Yamaat	Myself	4	Windy	NA	NA	On the ridge of a mountain	NA	NA	NA	NA	NA	NA	NA	NA	NA	NA
18KS90	5/29/2021	Baga Yamaat	Myself	2	Windy and rainy	NA	NA	On the ridge of a mountain	NA	NA	NA	NA	NA	NA	NA	NA	NA	NA
18KS90	2021-05-06	Baga Yamaat	Myself	2	Cloudy	NA	NA	On the ridge of a mountain	NA	NA	NA	NA	NA	NA	NA	NA	NA	NA
18KS90	2021-12-06	Baga Yamaat	Myself	4	Sunny	NA	NA	On the ridge of a mountain	NA	NA	NA	NA	NA	NA	NA	NA	NA	NA
18KS90	6/18/2021	Khar nuur	Myself	3	Sunny	NA	NA	On the hill	NA	NA	NA	NA	NA	NA	NA	NA	NA	NA
18KS90	6/24/2021	Khar nuur	Myself	2	Rainy	NA	NA	On the hill	NA	NA	NA	NA	NA	NA	NA	NA	NA	NA
18KS90	2021-01-07	Khar nuur	Myself	1	Sunny	NA	NA	On the hill	NA	NA	NA	NA	NA	NA	NA	NA	NA	NA
18KS90	2021-07-07	Khar nuur	Myself	1	Sunny	NA	NA	On the hill	NA	NA	NA	NA	NA	NA	NA	NA	NA	NA
18KS90	7/13/2021	Khar nuur	Myself	1	Rainy	NA	NA	On the hill	NA	NA	NA	NA	NA	NA	NA	NA	NA	NA
18KS90	7/20/2021	Khar nuur	Myself	2	Sunny	NA	NA	On the hill	NA	NA	NA	NA	NA	NA	NA	NA	NA	NA
18KS90	7/28/2021	Khar nuur	Myself	3	Sunny	NA	NA	On the hill	NA	NA	NA	NA	NA	NA	NA	NA	NA	NA
18KS90	2021-05-08	Khar nuur	Myself	4	Sunny	NA	NA	On the hill	NA	NA	NA	NA	NA	NA	NA	NA	NA	NA
18KS90	2021-12-08	Khar nuur	Myself	2	Rainy	NA	NA	On the hill	NA	NA	NA	NA	NA	NA	NA	NA	NA	NA
18KS90	8/19/2021	Khar nuur	Myself	2	Rainy	NA	NA	On the hill	NA	NA	NA	NA	NA	NA	NA	NA	NA	NA
18KS90	8/26/2021	Khar nuur	Myself	3	Sunny	NA	NA	On the hill	NA	NA	NA	NA	NA	NA	NA	NA	NA	NA
18KS90	2021-02-09	Baga Yamaat	Myself	2	Sunny	NA	NA	On the ridge of a mountain	NA	NA	NA	NA	NA	NA	NA	NA	NA	NA
18KS90	2021-09-09	Baga Yamaat	Myself	3	Sunny	NA	NA	On the ridge of a mountain	NA	NA	NA	NA	NA	NA	NA	NA	NA	NA
18KS90	9/17/2021	Baga Yamaat	Myself	4	Sunny	NA	NA	On the ridge of a mountain	NA	NA	NA	NA	NA	NA	NA	NA	NA	NA
18KS90	9/23/2021	Baga Yamaat	Myself	2	Sunny	NA	NA	On the ridge of a mountain	NA	NA	NA	NA	NA	NA	NA	NA	NA	NA
18KS90	9/30/2021	Baga Yamaat	Myself	3	Sunny	NA	NA	On the ridge of a mountain	NA	NA	NA	NA	NA	NA	NA	NA	NA	NA
18KS90	2021-06-10	Baga Yamaat	Myself	2	Sunny	NA	NA	On the ridge of a mountain	NA	NA	NA	NA	NA	NA	NA	NA	NA	NA
18KS90	10/13/2021	Baga Yamaat	Myself	0.5	Sunny	NA	NA	On the ridge of a mountain	NA	NA	NA	NA	NA	NA	NA	NA	NA	NA
18KS90	10/20/2021	Baga Yamaat	Myself	1	Cloudy	NA	NA	On the ridge of a mountain	NA	NA	NA	NA	NA	NA	NA	NA	NA	NA
18KS90	10/28/2021	Baga Yamaat	Myself	1	Sunny	5 days ago	10	On the ridge of a mountain	Wolf	8	1 day	Yes	Horse	-	NA	2	All	Grazing area
18KS90	2021-05-11	Baga Yamaat	Myself	2	Sunny	NA	10	On the ridge of a mountain	NA	NA	NA	NA	NA	NA	NA	NA	NA	NA
18KS90	2021-12-11	Baga Yamaat	Myself	2	Cloudy	NA	10	On the ridge of a mountain	NA	NA	NA	NA	NA	NA	NA	NA	NA	NA
18KS90	11/19/2021	Baga Yamaat	Myself	0.5	Windy	NA	10	On the ridge of a mountain	NA	NA	NA	NA	NA	NA	NA	NA	NA	NA
18KS90	11/27/2021	Baga Yamaat	Myself	1	Sunny	3 days ago	15	On the ridge of a mountain	Snow leopard	3	4 days	Yes	Goat	-	NA	2	NA	Grazing area
18KS90	2021-04-12	Baga Yamaat	Myself	2	Cloudy	NA	15	On the ridge of a mountain	NA	NA	NA	NA	NA	NA	NA	NA	NA	NA
18KS90	2021-11-12	Baga Yamaat	Myself	1	Sunny	NA	15	On the ridge of a mountain	NA	NA	NA	NA	NA	NA	NA	NA	NA	NA
18KS90	12/18/2021	Baga Yamaat	Myself	2	Sunny	NA	15	On the ridge of a mountain	NA	NA	NA	NA	NA	NA	NA	NA	NA	NA
18TL90	9/18/2020	NA	NA	NA	NA	NA	NA	NA	NA	NA	NA	NA	NA	NA	NA	NA	NA	NA
19CH100	2020-06-10	GantsMod	Myself	4	Windy	NA	4	Open space	NA	NA	NA	NA	NA	NA	NA	NA	NA	NA
19CH100	10/15/2020	GantsMod	Myself	3	Sunny	NA	3	Open space	NA	NA	NA	NA	NA	NA	NA	NA	NA	NA
19CH100	10/21/2020	GantsMod	Myself	3	Windy	NA	3	Open space	NA	NA	NA	NA	NA	NA	NA	NA	NA	NA
19CH100	10/29/2020	GantsMod	Myself	3	Sunny	NA	3	Open space	NA	NA	NA	NA	NA	NA	NA	NA	NA	NA
19CH100	2020-05-11	GantsMod	Myself	4	Windy	NA	3	Open space	NA	NA	NA	NA	NA	NA	NA	NA	NA	NA
19CH100	2020-12-11	GantsMod	Myself	5	Sunny	NA	4	Open space	NA	NA	NA	NA	NA	NA	NA	NA	NA	NA
19CH100	11/18/2020	GantsMod	Myself	3	Windy	NA	4	Open space	NA	NA	NA	NA	NA	NA	NA	NA	NA	NA
19CH100	11/26/2020	GantsMod	Myself	3	Windy	NA	3	Open space	NA	NA	NA	NA	NA	NA	NA	NA	NA	NA
19CH100	2020-02-12	GantsMod	Myself	3	Sunny	NA	2	Open space	NA	NA	NA	NA	NA	NA	NA	NA	NA	NA
19CH100	2020-08-12	GantsMod	Myself	2	Windy	NA	2	Open space	NA	NA	NA	NA	NA	NA	NA	NA	NA	NA
19CH100	12/14/2020	GantsMod	Myself	4	Windy	NA	2	Open space	NA	NA	NA	NA	NA	NA	NA	NA	NA	NA
19CH100	12/22/2020	GantsMod	Myself	1	Sunny	NA	1	Open space	NA	NA	NA	NA	NA	NA	NA	NA	NA	NA
19CH100	12/29/2020	GantsMod	Myself	3	Sunny	NA	3	Open space	NA	NA	NA	NA	NA	NA	NA	NA	NA	NA
19CH100	2021-04-01	GantsMod	Myself	4	Sunny	NA	3	Open space	NA	NA	NA	NA	NA	NA	NA	NA	NA	NA
19CH100	2021-11-01	GantsMod	Myself	4	Windy	NA	3	Open space	NA	NA	NA	NA	NA	NA	NA	NA	NA	NA
19CH100	1/17/2021	GantsMod	Myself	4	Sunny	NA	2	Open space	NA	NA	NA	NA	NA	NA	NA	NA	NA	NA
19CH100	1/23/2021	GantsMod	Myself	4	Windy	NA	2	Open space	NA	NA	NA	NA	NA	NA	NA	NA	NA	NA
19CH100	2021-01-02	GantsMod	Myself	3	Sunny	NA	2	Open space	NA	NA	NA	NA	NA	NA	NA	NA	NA	NA
19CH100	2021-06-02	GantsMod	Myself	5	Windy	NA	2	Open space	NA	NA	NA	NA	NA	NA	NA	NA	NA	NA
19CH100	2/13/2021	GantsMod	Myself	8	Snowy	NA	6	Open space	NA	NA	NA	NA	NA	NA	NA	NA	NA	NA
19CH100	2/20/2021	GantsMod	Myself	3	Snowy	NA	13	Open space	NA	NA	NA	NA	NA	NA	NA	NA	NA	NA
19CH100	2/26/2021	GantsMod	Myself	5	Snowy	NA	15	Open space	Wolf	1	3 days	Yes	NA	NA	NA	NA	NA	NA
19CH100	2021-05-03	GantsMod	Myself	4	Windy	NA	13	Open space	NA	NA	NA	NA	NA	NA	NA	NA	NA	NA
19CH100	2021-12-03	GantsMod	Myself	2	Windy	NA	13	Open space	NA	NA	NA	NA	NA	NA	NA	NA	NA	NA
19CH100	3/19/2021	GantsMod	Myself	2	Windy	NA	11	Open space	NA	NA	NA	NA	NA	NA	NA	NA	NA	NA
19CH100	3/26/2021	GantsMod	Myself	3	Windy	NA	11	Open space	NA	NA	NA	NA	NA	NA	NA	NA	NA	NA
19CH100	2021-01-04	GantsMod	Myself	2	Cloudy	NA	2	Open space	NA	NA	NA	NA	NA	NA	NA	NA	NA	NA
19CH100	2021-08-04	GantsMod	Myself	4	Sunny	NA	NA	Open space	NA	NA	NA	NA	NA	NA	NA	NA	NA	NA
19CH100	4/13/2021	GantsMod	Myself	2	Windy	NA	NA	Open space	Wolf	1	2 days	Yes	Sheep	-	2 years	1	All	Grazing area
19CH100	4/20/2021	GantsMod	Myself	2	Rainy	NA	NA	Open space	NA	NA	NA	NA	NA	NA	NA	NA	NA	NA
19CH100	4/26/2021	GantsMod	Myself	2	Sunny	NA	NA	Open space	NA	NA	NA	NA	NA	NA	NA	NA	NA	NA
19CH100	2021-01-05	GantsMod	Myself	3	Rainy	NA	NA	Open space	NA	NA	NA	NA	NA	NA	NA	NA	NA	NA
19CH100	2021-07-05	GantsMod	Myself	1	Windy	NA	NA	Open space	NA	NA	NA	NA	NA	NA	NA	NA	NA	NA
19CH100	5/14/2021	GantsMod	Myself	4	Windy	NA	NA	Open space	NA	NA	NA	NA	NA	NA	NA	NA	NA	NA
19CH100	5/19/2021	GantsMod	Myself	2	Rainy	NA	NA	Open space	NA	NA	NA	NA	NA	NA	NA	NA	NA	NA
19CH100	5/26/2021	GantsMod	Myself	1	Cloudy	NA	NA	Open space	NA	NA	NA	NA	NA	NA	NA	NA	NA	NA
19CH100	2021-01-06	GantsMod	Myself	6	Windy	NA	NA	Open space	NA	NA	NA	NA	NA	NA	NA	NA	NA	NA
19CH100	2021-08-06	GantsMod	Myself	3	Sunny	NA	NA	Open space	NA	NA	NA	NA	NA	NA	NA	NA	NA	NA
19CH100	6/13/2021	GantsMod	Myself	3	Rainy	NA	NA	Open space	NA	NA	NA	NA	NA	NA	NA	NA	NA	NA
19CH100	6/20/2021	Gants Mod Value	Myself	2	Sunny	NA	NA	Rock in a cliff	NA	NA	NA	NA	NA	NA	NA	NA	NA	NA
19CH100	6/26/2021	Gants Mod Value	Myself	4	Sunny	NA	NA	Rock in a cliff	NA	NA	NA	NA	NA	NA	NA	NA	NA	NA
19CH100	2021-03-07	Gants Mod Value	Myself	2	Sunny	NA	NA	Rock in a cliff	NA	NA	NA	NA	NA	NA	NA	NA	NA	NA
19CH100	2021-10-07	Gants Mod Value	Myself	2	Rainy	NA	NA	Rock in a cliff	NA	NA	NA	NA	NA	NA	NA	NA	NA	NA
19CH100	7/18/2021	Gants Mod Value	Myself	2	Sunny	NA	NA	Rock in a cliff	NA	NA	NA	NA	NA	NA	NA	NA	NA	NA
19CH100	7/25/2021	Gants Mod Value	Myself	3	Sunny	NA	NA	Rock in a cliff	NA	NA	NA	NA	NA	NA	NA	NA	NA	NA
19CH100	2021-02-08	Gants Mod Value	Myself	1	Sunny	NA	NA	Rock in a cliff	NA	NA	NA	NA	NA	NA	NA	NA	NA	NA
19CH100	2021-06-08	Gants Mod Value	Myself	4	Sunny	NA	NA	Rock in a cliff	NA	NA	NA	NA	NA	NA	NA	NA	NA	NA
19CH100	8/13/2021	Gants Mod Value	Myself	2	Rainy	NA	NA	Rock in a cliff	NA	NA	NA	NA	NA	NA	NA	NA	NA	NA
19CH100	8/20/2021	Gants Mod Value	Myself	1	Rainy	NA	NA	Rock in a cliff	NA	NA	NA	NA	NA	NA	NA	NA	NA	NA
19CH100	8/27/2021	Gants Mod Value	Myself	6	Sunny	NA	NA	Rock in a cliff	NA	NA	NA	NA	NA	NA	NA	NA	NA	NA
19CH100	2021-04-09	Gants Mod Value	Myself	3	Sunny	NA	NA	Rock in a cliff	NA	NA	NA	NA	NA	NA	NA	NA	NA	NA
19CH100	2021-12-09	Gants Mod Value	Myself	3	Sunny	NA	NA	Rock in a cliff	NA	NA	NA	NA	NA	NA	NA	NA	NA	NA
19CH100	9/19/2021	GantsMod	Myself	3	Windy	NA	NA	Open space	NA	NA	NA	NA	NA	NA	NA	NA	NA	NA
19CH100	9/25/2021	GantsMod	Myself	3	Sunny	NA	NA	Open space	NA	NA	NA	NA	NA	NA	NA	NA	NA	NA
19CH100	2021-02-10	GantsMod	Myself	4	Windy	NA	NA	Open space	NA	NA	NA	NA	NA	NA	NA	NA	NA	NA
19CH100	2021-09-10	GantsMod	Myself	4	Sunny	NA	NA	Open space	NA	NA	NA	NA	NA	NA	NA	NA	NA	NA
19CH100	10/16/2021	GantsMod	Myself	5	Cloudy	NA	NA	Open space	NA	NA	NA	NA	NA	NA	NA	NA	NA	NA
19CH100	10/24/2021	GantsMod	Myself	5	Sunny	3 days ago	15	Open space	Wolf	2	3 days	Yes	Horse	-	2 years	1	Back side	Grazing area
19CH100	2021-01-11	GantsMod	Myself	5	Windy	NA	16	Open space	NA	NA	NA	NA	NA	NA	NA	NA	NA	NA
19CH100	2021-09-11	GantsMod	Myself	4	Windy	NA	16	Open space	NA	NA	NA	NA	NA	NA	NA	NA	NA	NA
19CH100	11/17/2021	GantsMod	Myself	2	Sunny	NA	16	Open space	NA	NA	NA	NA	NA	NA	NA	NA	NA	NA
19CH100	11/24/2021	GantsMod	Myself	4	Windy	NA	16	Open space	NA	NA	NA	NA	NA	NA	NA	NA	NA	NA
19CH100	2021-01-12	GantsMod	Myself	3	Snowy	NA	18	Open space	NA	NA	NA	NA	NA	NA	NA	NA	NA	NA
19CH100	2021-08-12	GantsMod	Myself	2	Sunny	NA	20	Open space	Wolf	4	4 days	Yes	NA	NA	NA	NA	NA	NA
19CH100	12/14/2021	GantsMod	Myself	2	Sunny	NA	20	Open space	NA	NA	NA	NA	NA	NA	NA	NA	NA	NA
19KS90	9/27/2020	Baga Yamaat	Myself	1	Sunny	5 days ago	2	On the ridge of a mountain	NA	NA	NA	NA	NA	NA	NA	NA	NA	NA
19KS90	2020-03-10	Baga Yamaat	Myself	1	Windy	NA	2	On the ridge of a mountain	NA	NA	NA	NA	NA	NA	NA	NA	NA	NA
19KS90	2020-10-10	Baga Yamaat	Myself	4	Windy	NA	1	On the ridge of a mountain	Snow leopard	1	2 days	Yes	NA	NA	NA	NA	NA	NA
19KS90	10/17/2020	Baga Yamaat	Myself	3	Windy	NA	NA	Open space	Wolf	1	3 days	Yes	NA	NA	NA	NA	NA	NA
19KS90	10/24/2020	Baga Yamaat	Myself	1	Sunny	NA	2	On the ridge of a mountain	NA	NA	NA	NA	NA	NA	NA	NA	NA	NA
19KS90	2020-01-11	Baga Yamaat	Myself	4	Windy	NA	2	On the ridge of a mountain	Snow leopard	1	NA	Yes	NA	NA	NA	NA	NA	NA
19KS90	2020-09-11	Baga Yamaat	Myself	3	Windy	NA	1	On the ridge of a mountain	NA	NA	NA	NA	NA	NA	NA	NA	NA	NA
19KS90	11/16/2020	Baga Yamaat	Myself	1	Sunny	NA	2	On the ridge of a mountain	NA	NA	NA	NA	NA	NA	NA	NA	NA	NA
19KS90	11/23/2020	Baga Yamaat	Myself	3.5	Windy	NA	3	On the ridge of a mountain	Snow leopard	1	NA	Yes	NA	NA	NA	NA	NA	NA
19KS90	11/30/2020	Baga Yamaat	Myself	4	Sunny	NA	2	On the ridge of a mountain	NA	NA	NA	NA	NA	NA	NA	NA	NA	NA
19KS90	2020-07-12	Baga Yamaat	Myself	1	Windy	NA	1	Open space	Wolf	1	NA	Yes	NA	NA	NA	NA	NA	NA
19KS90	12/14/2020	Baga Yamaat	Myself	1	Sunny	NA	2	On the ridge of a mountain	NA	NA	NA	NA	NA	NA	NA	NA	NA	NA
19KS90	12/21/2020	Baga Yamaat	Myself	2	Sunny	NA	2	On the ridge of a mountain	Snow leopard	1	3 days	Yes	NA	NA	NA	NA	NA	NA
19KS90	12/28/2020	Baga Yamaat	Myself	1	Sunny	NA	2	On the ridge of a mountain	NA	NA	NA	NA	NA	NA	NA	NA	NA	NA
19KS90	2021-04-01	Baga Yamaat	Myself	3	Windy	NA	2	On the ridge of a mountain	Snow leopard	1	2 days	Yes	Horse	-	NA	2	NA	Grazing area
19KS90	2021-11-01	Baga Yamaat	Myself	4	Sunny	NA	2	On the ridge of a mountain	Wolf	1	3 days	Yes	Yak	-	4 years	1	NA	Grazing area
19KS90	1/19/2021	Baga Yamaat	Myself	2	Windy	2 days ago	3	On the ridge of a mountain	NA	NA	NA	NA	NA	NA	NA	NA	NA	NA
19KS90	1/25/2021	Baga Yamaat	Myself	2	Windy	NA	3	On the ridge of a mountain	Snow leopard	1	NA	Yes	NA	NA	NA	NA	NA	NA
19KS90	2021-01-02	Baga Yamaat	Myself	1	Sunny	NA	2	On the ridge of a mountain	NA	NA	NA	NA	NA	NA	NA	NA	NA	NA
19KS90	2021-08-02	Baga Yamaat	Myself	3	Windy	NA	2	On the ridge of a mountain	NA	NA	NA	NA	NA	NA	NA	NA	NA	NA
19KS90	2/13/2021	Baga Yamaat	Myself	4	Snowy	NA	6	On the ridge of a mountain	Snow leopard	1	2 days	Yes	NA	NA	NA	NA	NA	NA
19KS90	2/21/2021	Baga Yamaat	Myself	3	Snowy	NA	8	On the ridge of a mountain	NA	NA	NA	NA	NA	NA	NA	NA	NA	NA
19KS90	2/28/2021	Baga Yamaat	Myself	2	Windy	NA	7	On the ridge of a mountain	Wolf	1	3 days	Yes	Sheep	-	NA	3	NA	Grazing area
19KS90	2021-06-03	Baga Yamaat	Myself	2	Windy	NA	7	On the ridge of a mountain	NA	NA	NA	NA	NA	NA	NA	NA	NA	NA
19KS90	3/13/2021	Baga Yamaat	Myself	1	Windy	NA	7	On the ridge of a mountain	Snow leopard	1	3 days	Yes	NA	NA	NA	NA	NA	NA
19KS90	3/20/2021	Baga Yamaat	Myself	1	Windy	NA	6	On the ridge of a mountain	NA	NA	NA	NA	NA	NA	NA	NA	NA	NA
19KS90	3/25/2021	Baga Yamaat	Myself	3	Sunny	NA	NA	On the ridge of a mountain	NA	NA	NA	NA	NA	NA	NA	NA	NA	NA
19KS90	2021-01-04	Baga Yamaat	Myself	2	Windy	NA	NA	On the ridge of a mountain	NA	NA	NA	NA	NA	NA	NA	NA	NA	NA
19KS90	2021-09-04	Baga Yamaat	Myself	2	Windy	NA	NA	On the ridge of a mountain	Wolf	1	3 days	NA	NA	NA	NA	NA	NA	NA
19KS90	4/16/2021	Baga Yamaat	Myself	2	Sunny	NA	NA	On the ridge of a mountain	NA	NA	NA	NA	NA	NA	NA	NA	NA	NA
19KS90	4/23/2021	Baga Yamaat	Myself	3	Sunny	NA	NA	On the ridge of a mountain	NA	NA	NA	NA	NA	NA	NA	NA	NA	NA
19KS90	4/29/2021	Baga Yamaat	Myself	1	Windy	NA	NA	On the ridge of a mountain	NA	NA	NA	NA	NA	NA	NA	NA	NA	NA
19KS90	2021-06-05	Baga Yamaat	Myself	3	Rainy	NA	NA	On the ridge of a mountain	NA	NA	NA	NA	NA	NA	NA	NA	NA	NA
19KS90	5/13/2021	Baga Yamaat	Myself	4	Windy	NA	NA	On the ridge of a mountain	NA	NA	NA	NA	NA	NA	NA	NA	NA	NA
19KS90	5/19/2021	Baga Yamaat	Myself	5	Rainy	NA	NA	On the ridge of a mountain	NA	NA	NA	NA	NA	NA	NA	NA	NA	NA
19KS90	5/26/2021	Baga Yamaat	Myself	2	Cloudy	NA	NA	On the ridge of a mountain	NA	NA	NA	NA	NA	NA	NA	NA	NA	NA
19KS90	2021-03-06	Baga Yamaat	Myself	1	Windy	NA	NA	On the ridge of a mountain	NA	NA	NA	NA	NA	NA	NA	NA	NA	NA
19KS90	2021-10-06	Baga Yamaat	Myself	3	Sunny	NA	NA	On the ridge of a mountain	NA	NA	NA	NA	NA	NA	NA	NA	NA	NA
19KS90	6/16/2021	Tuvshin nuur	Myself	2	Sunny	NA	NA	Near the lake	NA	NA	NA	NA	NA	NA	NA	NA	NA	NA
19KS90	6/23/2021	Tuvshin nuur	Myself	3	Rainy	NA	NA	Near the lake	NA	NA	NA	NA	NA	NA	NA	NA	NA	NA
19KS90	6/29/2021	Tuvshin nuur	Myself	4	Sunny	NA	NA	Near the lake	NA	NA	NA	NA	NA	NA	NA	NA	NA	NA
19KS90	2021-07-07	Tuvshin nuur	Myself	3	Rainy	NA	NA	Near the lake	NA	NA	NA	NA	NA	NA	NA	NA	NA	NA
19KS90	7/13/2021	Tuvshin nuur	Myself	2	Sunny	NA	NA	Near the lake	NA	NA	NA	NA	NA	NA	NA	NA	NA	NA
19KS90	7/19/2021	Tuvshin nuur	Myself	3	Sunny	NA	NA	Near the lake	NA	NA	NA	NA	NA	NA	NA	NA	NA	NA
19KS90	7/27/2021	Tuvshin nuur	Myself	4	Rainy	NA	NA	Near the lake	NA	NA	NA	NA	NA	NA	NA	NA	NA	NA
19KS90	2021-04-08	Tuvshin nuur	Myself	5	Sunny	NA	NA	Near the lake	NA	NA	NA	NA	NA	NA	NA	NA	NA	NA
19KS90	2021-11-08	Tuvshin nuur	Myself	2	Rainy	NA	NA	Near the lake	NA	NA	NA	NA	NA	NA	NA	NA	NA	NA
19KS90	8/17/2021	Tuvshin nuur	Myself	3	Rainy	NA	NA	Near the lake	Wolf	1	NA	NA	sheep	-	1 year	3	NA	Night
19KS90	8/24/2021	Tuvshin nuur	Myself	1	Sunny	NA	NA	Near the lake	NA	NA	NA	NA	NA	NA	NA	NA	NA	NA
19KS90	2021-01-09	Baga Yamaat	Myself	3	Sunny	NA	NA	On the ridge of a mountain	NA	NA	NA	NA	NA	NA	NA	NA	NA	NA
19KS90	2021-08-09	Baga Yamaat	Myself	1	Sunny	NA	NA	On the ridge of a mountain	Wolf	1	NA	NA	NA	NA	NA	NA	NA	NA
19KS90	9/16/2021	Baga Yamaat	Myself	2	Sunny	NA	NA	On the ridge of a mountain	NA	NA	NA	NA	NA	NA	NA	NA	NA	NA
19KS90	9/22/2021	Baga Yamaat	Myself	2	Sunny	NA	NA	On the ridge of a mountain	NA	NA	NA	NA	NA	NA	NA	NA	NA	NA
19KS90	9/29/2021	Baga Yamaat	Myself	2	Sunny	NA	NA	On the ridge of a mountain	NA	NA	NA	NA	NA	NA	NA	NA	NA	NA
19KS90	2021-06-10	Baga Yamaat	Myself	3	Cloudy	NA	NA	On the ridge of a mountain	NA	NA	NA	NA	NA	NA	NA	NA	NA	NA
19KS90	10/13/2021	Baga Yamaat	Myself	2	Windy	NA	NA	On the ridge of a mountain	NA	NA	NA	NA	NA	NA	NA	NA	NA	NA
19KS90	10/20/2021	Baga Yamaat	Myself	2	Sunny	NA	NA	On the ridge of a mountain	NA	NA	NA	NA	NA	NA	NA	NA	NA	NA
19KS90	10/28/2021	Baga Yamaat	Myself	1	Windy	5 days ago	8	On the ridge of a mountain	Wolf	4	3 days	Yes	NA	NA	NA	NA	NA	NA
19KS90	2021-04-11	Baga Yamaat	Myself	2	Windy	NA	9	On the ridge of a mountain	NA	NA	NA	NA	NA	NA	NA	NA	NA	NA
19KS90	2021-11-11	Baga Yamaat	Myself	2	Sunny	NA	9	On the ridge of a mountain	NA	NA	NA	NA	NA	NA	NA	NA	NA	NA
19KS90	11/20/2021	Baga Yamaat	Myself	3	Windy	NA	9	On the ridge of a mountain	NA	NA	NA	NA	NA	NA	NA	NA	NA	NA
19KS90	11/28/2021	Baga Yamaat	Myself	2	Sunny	5 days ago	12	On the ridge of a mountain	Snow leopard	1	2 days	Yes	NA	NA	NA	NA	NA	NA
19KS90	2021-05-12	Baga Yamaat	Myself	1	Windy	NA	12	On the ridge of a mountain	NA	NA	NA	NA	NA	NA	NA	NA	NA	NA
19KS90	2021-12-12	Baga Yamaat	Myself	2	Sunny	NA	12	On the ridge of a mountain	NA	NA	NA	NA	NA	NA	NA	NA	NA	NA
19KS90	12/18/2021	Baga Yamaat	Myself	2	NA	NA	12	On the ridge of a mountain	NA	NA	NA	NA	NA	NA	NA	NA	NA	NA
1CH90	9/28/2020	Tugrug	Myself	3	Windy	6 days ago	1	On the ridge of a mountain	NA	NA	NA	NA	NA	NA	NA	NA	NA	NA
1CH90	2020-04-10	Tugrug	Myself	2	Sunny	NA	2	On the ridge of a mountain	Wolf	1	2 days	Yes	NA	NA	NA	NA	NA	NA
1CH90	2020-11-10	Tugrug	Myself	3	Windy	NA	1	On the ridge of a mountain	NA	NA	NA	NA	NA	NA	NA	NA	NA	NA
1CH90	10/18/2020	Tugrug	Myself	2	Sunny	1 day ago	4	On the ridge of a mountain	NA	NA	NA	NA	NA	NA	NA	NA	NA	NA
1CH90	10/25/2020	Tugrug	Myself	1	Windy	NA	2	On the ridge of a mountain	NA	NA	NA	NA	NA	NA	NA	NA	NA	NA
1CH90	2020-01-11	Tugrug	Myself	1	Sunny	NA	1	On the ridge of a mountain	NA	NA	NA	NA	NA	NA	NA	NA	NA	NA
1CH90	2020-09-11	Tugrug	Myself	1	Windy	NA	3	On the ridge of a mountain	Wolf	1	3 days	Yes	NA	NA	NA	NA	NA	NA
1CH90	11/16/2020	Tugrug	Myself	3	Windy	NA	2	On the ridge of a mountain	NA	NA	NA	NA	NA	NA	NA	NA	NA	NA
1CH90	11/22/2020	Tugrug	Myself	3	Sunny	3 days ago	3	On the ridge of a mountain	NA	NA	NA	NA	NA	NA	NA	NA	NA	NA
1CH90	11/30/2020	Tugrug	Myself	2	Windy	NA	3	On the ridge of a mountain	NA	NA	NA	NA	NA	NA	NA	NA	NA	NA
1CH90	2020-07-12	Tugrug	Myself	3	Windy	NA	2	On the ridge of a mountain	NA	NA	NA	NA	NA	NA	NA	NA	NA	NA
1CH90	12/14/2020	Tugrug	Myself	3	Sunny	NA	2	On the ridge of a mountain	Wolf	1	NA		NA	NA	NA	NA	NA	NA
1CH90	12/20/2020	Tugrug	Myself	3	Windy	NA	3	On the ridge of a mountain	NA	NA	NA	NA	NA	NA	NA	NA	NA	NA
1CH90	12/27/2020	Tugrug	Myself	2	Sunny	NA	2	On the ridge of a mountain	Wolf	1	2 days	Yes	NA	NA	NA	NA	NA	NA
1CH90	2021-06-01	Tugrug	Myself	3	Windy	NA	2	On the ridge of a mountain	NA	NA	NA	NA	NA	NA	NA	NA	NA	NA
1CH90	1/13/2021	Tugrug	Myself	2	Sunny	3 days ago	3	On the ridge of a mountain	NA	NA	NA	NA	NA	NA	NA	NA	NA	NA
1CH90	1/19/2021	Tugrug	Myself	1	Windy	NA	3	On the ridge of a mountain	NA	NA	NA	NA	NA	NA	NA	NA	NA	NA
1CH90	1/26/2021	Tugrug	Myself	1	Sunny	NA	3	On the ridge of a mountain	NA	NA	NA	NA	NA	NA	NA	NA	NA	NA
1CH90	2021-03-02	Tugrug	Myself	1	Windy	NA	3	On the ridge of a mountain	NA	NA	NA	NA	NA	NA	NA	NA	NA	NA
1CH90	2021-09-02	Tugrug	Myself	3	Windy	NA	2	On the ridge of a mountain	NA	NA	NA	NA	NA	NA	NA	NA	NA	NA
1CH90	2/15/2021	Tugrug	Myself	3	Snowy	NA	5	On the ridge of a mountain	NA	NA	NA	NA	NA	NA	NA	NA	NA	NA
1CH90	2/22/2021	Tugrug	Myself	2	Snowy	NA	7	On the ridge of a mountain	NA	NA	NA	NA	NA	NA	NA	NA	NA	NA
1CH90	2/28/2021	Tugrug	Myself	3	Windy	NA	6	On the ridge of a mountain	NA	NA	NA	NA	NA	NA	NA	NA	NA	NA
1CH90	2021-06-03	Tugrug	Myself	3	Sunny	NA	6	On the ridge of a mountain	Wolf	2	2 days	Yes	Yak	-	2 years	1	All	NA
1CH90	3/14/2021	Tugrug	Myself	3	Windy	NA	5	On the ridge of a mountain	NA	NA	NA	NA	NA	NA	NA	NA	NA	NA
1CH90	3/20/2021	Tugrug	Myself	2	Windy	NA	5	On the ridge of a mountain	NA	NA	NA	NA	NA	NA	NA	NA	NA	NA
1CH90	3/27/2021	Tugrug	Myself	2	Windy	NA	4	On the ridge of a mountain	NA	NA	NA	NA	NA	NA	NA	NA	NA	NA
1CH90	2021-03-04	Tugrug	Myself	2	Snowy	2 days ago	3	On the ridge of a mountain	NA	NA	NA	NA	NA	NA	NA	NA	NA	NA
1CH90	2021-09-04	Tugrug	Myself	3	Sunny	NA	2	On the ridge of a mountain	Wolf	1	2 days	NA	Goat	-	1 year	1	Hip	Grazing area
1CH90	4/16/2021	Tugrug	Myself	2	Windy	NA	NA	On the ridge of a mountain	NA	NA	NA	NA	NA	NA	NA	NA	NA	NA
1CH90	4/21/2021	Tugrug	Myself	3	Sunny	NA	NA	On the ridge of a mountain	NA	NA	NA	NA	NA	NA	NA	NA	NA	NA
1CH90	4/27/2021	Tugrug	Myself	2	Rainy	NA	NA	On the ridge of a mountain	NA	NA	NA	NA	NA	NA	NA	NA	NA	NA
1CH90	2021-04-05	Tugrug	Myself	2	Sunny	NA	NA	On the ridge of a mountain	NA	NA	NA	NA	NA	NA	NA	NA	NA	NA
1CH90	2021-10-05	Tugrug	Myself	1	Rainy	NA	NA	On the ridge of a mountain	NA	NA	NA	NA	NA	NA	NA	NA	NA	NA
1CH90	5/17/2021	Tugrug	Myself	4	Windy	NA	NA	On the ridge of a mountain	NA	NA	NA	NA	NA	NA	NA	NA	NA	NA
1CH90	5/23/2021	Tugrug	Myself	2	Rainy	NA	NA	On the ridge of a mountain	NA	NA	NA	NA	NA	NA	NA	NA	NA	NA
1CH90	5/29/2021	Tugrug	Myself	3	Sunny	NA	NA	On the ridge of a mountain	NA	NA	NA	NA	NA	NA	NA	NA	NA	NA
1CH90	2021-05-06	Tugrug	Myself	4	Windy	NA	NA	On the ridge of a mountain	NA	NA	NA	NA	NA	NA	NA	NA	NA	NA
1CH90	2021-11-06	Tugrug	Myself	2	Rainy	NA	NA	On the ridge of a mountain	NA	NA	NA	NA	NA	NA	NA	NA	NA	NA
1CH90	6/19/2021	Tugrug	Myself	2	Sunny	NA	NA	Near the lake	NA	NA	NA	NA	NA	NA	NA	NA	NA	NA
1CH90	6/26/2021	Tugrug	Myself	3	Rainy	NA	NA	Near the lake	NA	NA	NA	NA	NA	NA	NA	NA	NA	NA
1CH90	2021-04-07	Tugrug	Myself	2	Sunny	NA	NA	Near the lake	NA	NA	NA	NA	NA	NA	NA	NA	NA	NA
1CH90	2021-12-07	Tugrug	Myself	2	Rainy	NA	NA	Near the lake	NA	NA	NA	NA	NA	NA	NA	NA	NA	NA
1CH90	7/20/2021	Tugrug	Myself	3	Cloudy	NA	NA	Near the lake	NA	NA	NA	NA	NA	NA	NA	NA	NA	NA
1CH90	7/26/2021	Tugrug	Myself	2	Sunny	NA	NA	Near the lake	NA	NA	NA	NA	NA	NA	NA	NA	NA	NA
1CH90	2021-03-08	Tugrug	Myself	3	Sunny	NA	NA	Near the lake	NA	NA	NA	NA	NA	NA	NA	NA	NA	NA
1CH90	2021-10-08	Tugrug	Myself	2	Rainy	NA	NA	Near the lake	NA	NA	NA	NA	NA	NA	NA	NA	NA	NA
1CH90	8/17/2021	Tugrug	Myself	3	Rainy	NA	NA	Near the lake	NA	NA	NA	NA	NA	NA	NA	NA	NA	NA
1CH90	8/24/2021	Tugrug	Myself	2	Rainy	NA	NA	Near the lake	NA	NA	NA	NA	NA	NA	NA	NA	NA	NA
1CH90	2021-01-09	Tugrug	Myself	4	Sunny	NA	NA	Near the lake	NA	NA	NA	NA	NA	NA	NA	NA	NA	NA
1CH90	2021-08-09	Tugrug	Myself	3	Sunny	NA	NA	Near the lake	NA	NA	NA	NA	NA	NA	NA	NA	NA	NA
1CH90	9/16/2021	Tugrug	Myself	2	Sunny	NA	NA	Near the lake	NA	NA	NA	NA	NA	NA	NA	NA	NA	NA
1CH90	9/24/2021	Tugrug	Myself	2	Windy	NA	NA	On the ridge of a mountain	NA	NA	NA	NA	NA	NA	NA	NA	NA	NA
1CH90	9/30/2021	Tugrug	Myself	3	Sunny	NA	NA	On the ridge of a mountain	NA	NA	NA	NA	NA	NA	NA	NA	NA	NA
1CH90	2021-06-10	Tugrug	Myself	3	Windy	NA	NA	On the ridge of a mountain	NA	NA	NA	NA	NA	NA	NA	NA	NA	NA
1CH90	10/13/2021	Tugrug	Myself	3	Sunny	NA	NA	On the ridge of a mountain	NA	NA	NA	NA	NA	NA	NA	NA	NA	NA
1CH90	10/20/2021	Tugrug	Myself	3	Snowy	NA	2	On the ridge of a mountain	NA	NA	NA	NA	NA	NA	NA	NA	NA	NA
1CH90	10/26/2021	Tugrug	Myself	3	Sunny	5 days ago	15	On the ridge of a mountain	NA	NA	NA	NA	NA	NA	NA	NA	NA	NA
1CH90	2021-04-11	Tugrug	Myself	2	Cloudy	NA	15	On the ridge of a mountain	NA	NA	NA	NA	NA	NA	NA	NA	NA	NA
1CH90	2021-11-11	Tugrug	Myself	2	Cloudy	NA	15	On the ridge of a mountain	NA	NA	NA	NA	NA	NA	NA	NA	NA	NA
1CH90	11/20/2021	Tugrug	Myself	1	Sunny	NA	15	On the ridge of a mountain	NA	NA	NA	NA	NA	NA	NA	NA	NA	NA
1CH90	11/27/2021	Tugrug	Myself	2	Sunny	NA	15	On the ridge of a mountain	Wolf	4	2 days	Yes	Sheep	-	NA	2	All	Grazing area
1CH90	2021-06-12	Tugrug	Myself	2	Cloudy	5 days ago	25	On the ridge of a mountain	NA	NA	NA	NA	NA	NA	NA	NA	NA	NA
1CH90	12/14/2021	Tugrug	Myself	2	Sunny	NA	25	On the ridge of a mountain	NA	NA	NA	NA	NA	NA	NA	NA	NA	NA
1KS90	9/26/2020	Ikh Yamaat	Myself	2	Windy	4 days ago	1	Rock in a cliff	NA	NA	NA	NA	NA	NA	NA	NA	NA	NA
1KS90	2020-02-10	Ikh Yamaat	Myself	3	Sunny	10 days ago	1	Rock in a cliff	NA	NA	NA	NA	Goat	-	3 years	1	NA	NA
1KS90	2020-08-10	Ikh Yamaat	Myself	2	Sunny	NA	1	Rock in a cliff	NA	NA	NA	NA	NA	NA	NA	NA	NA	NA
1KS90	10/15/2020	Ikh Yamaat	Myself	3	Windy	NA	3	Rock in a cliff	NA	NA	NA	NA	NA	NA	NA	NA	NA	NA
1KS90	10/21/2020	Ikh Yamaat	Myself	2	Sunny	NA	1	Rock in a cliff	NA	NA	NA	NA	NA	NA	NA	NA	NA	NA
1KS90	10/27/2020	Ikh Yamaat	Myself	2	Sunny	NA	1	Rock in a cliff	NA	NA	NA	NA	NA	NA	NA	NA	NA	NA
1KS90	2020-03-11	Ikh Yamaat	Myself	1	Windy	NA	2	Rock in a cliff	NA	NA	NA	NA	NA	NA	NA	NA	NA	NA
1KS90	2020-10-11	Ikh Yamaat	Myself	2	Sunny	NA	1	Rock in a cliff	NA	NA	NA	NA	NA	NA	NA	NA	NA	NA
1KS90	11/15/2020	Ikh Yamaat	Myself	1	Windy	NA	2	Rock in a cliff	NA	NA	NA	NA	NA	NA	NA	NA	NA	NA
1KS90	11/22/2020	Ikh Yamaat	Myself	1	Windy	NA	3	Rock in a cliff	NA	NA	NA	NA	NA	NA	NA	NA	NA	NA
1KS90	11/28/2020	Ikh Yamaat	Myself	4	Sunny	NA	2	Rock in a cliff	NA	NA	NA	NA	NA	NA	NA	NA	NA	NA
1KS90	2020-05-12	Ikh Yamaat	Myself	2	Windy	NA	1	Rock in a cliff	NA	NA	NA	NA	NA	NA	NA	NA	NA	NA
1KS90	2020-12-12	Ikh Yamaat	Myself	2	Windy	5 days ago	3	Rock in a cliff	NA	NA	NA	NA	NA	NA	NA	NA	NA	NA
1KS90	12/19/2020	Ikh Yamaat	Myself	1	Sunny	NA	3	Rock in a cliff	NA	NA	NA	NA	NA	NA	NA	NA	NA	NA
1KS90	12/26/2020	Ikh Yamaat	Myself	1	Sunny	NA	3	Rock in a cliff	NA	NA	NA	NA	NA	NA	NA	NA	NA	NA
1KS90	2021-01-01	Ikh Yamaat	Myself	1	Windy	NA	3	Rock in a cliff	NA	NA	NA	NA	NA	NA	NA	NA	NA	NA
1KS90	2021-07-01	Ikh Yamaat	Myself	2	Sunny	NA	2	Rock in a cliff	NA	NA	NA	NA	NA	NA	NA	NA	NA	NA
1KS90	1/14/2021	Ikh Yamaat	Myself	2	Sunny	NA	2	Rock in a cliff	NA	NA	NA	NA	NA	NA	NA	NA	NA	NA
1KS90	1/20/2021	Ikh Yamaat	Myself	2	Windy	NA	2	Rock in a cliff	NA	NA	NA	NA	NA	NA	NA	NA	NA	NA
1KS90	1/27/2021	Ikh Yamaat	Myself	3	Sunny	NA	2	Rock in a cliff	NA	NA	NA	NA	NA	NA	NA	NA	NA	NA
1KS90	2021-03-02	Ikh Yamaat	Myself	2	Windy	NA	2	Rock in a cliff	NA	NA	NA	NA	NA	NA	NA	NA	NA	NA
1KS90	2021-09-02	Ikh Yamaat	Myself	1	Windy	NA	2	Rock in a cliff	Wolf	1	2 days	Yes	Sheep	-	2 years	1	Back side	Grazing area
1KS90	2/16/2021	Ikh Yamaat	Myself	2	Snowy	NA	5	Rock in a cliff	NA	NA	NA	NA	NA	NA	NA	NA	NA	NA
1KS90	2/23/2021	Ikh Yamaat	Myself	2	Snowy	NA	7	Rock in a cliff	NA	NA	NA	NA	NA	NA	NA	NA	NA	NA
1KS90	2/28/2021	Ikh Yamaat	Myself	1	Windy	NA	6	Rock in a cliff	NA	NA	NA	NA	NA	NA	NA	NA	NA	NA
1KS90	2021-06-03	Ikh Yamaat	Myself	2	Snowy	NA	8	Rock in a cliff	NA	NA	NA	NA	NA	NA	NA	NA	NA	NA
1KS90	3/13/2021	Ikh Yamaat	Myself	3	Windy	NA	7	Rock in a cliff	NA	NA	NA	NA	NA	NA	NA	NA	NA	NA
1KS90	3/19/2021	Ikh Yamaat	Myself	2	Windy	NA	6	Rock in a cliff	NA	NA	NA	NA	NA	NA	NA	NA	NA	NA
1KS90	3/26/2021	Ikh Yamaat	Myself	2	Windy	NA	NA	Rock in a cliff	NA	NA	NA	NA	NA	NA	NA	NA	NA	NA
1KS90	2021-03-04	Ikh Yamaat	Myself	2	Windy	NA	NA	Rock in a cliff	Wolf	1	2 days	NA	NA	NA	NA	NA	NA	NA
1KS90	2021-11-04	Ikh Yamaat	Myself	2	Sunny	NA	NA	Rock in a cliff	NA	NA	NA	NA	NA	NA	NA	NA	NA	NA
1KS90	4/18/2021	Ikh Yamaat	Myself	1	Windy	NA	NA	Rock in a cliff	NA	NA	NA	NA	NA	NA	NA	NA	NA	NA
1KS90	4/24/2021	Ikh Yamaat	Myself	3	Sunny	NA	NA	Rock in a cliff	NA	NA	NA	NA	NA	NA	NA	NA	NA	NA
1KS90	4/30/2021	Ikh Yamaat	Myself	2	Sunny	NA	NA	Rock in a cliff	NA	NA	NA	NA	NA	NA	NA	NA	NA	NA
1KS90	2021-05-05	Ikh Yamaat	Myself	1	Windy	NA	NA	Rock in a cliff	NA	NA	NA	NA	NA	NA	NA	NA	NA	NA
1KS90	2021-12-05	Ikh Yamaat	Myself	2	Rainy	NA	NA	Rock in a cliff	NA	NA	NA	NA	NA	NA	NA	NA	NA	NA
1KS90	5/19/2021	Ikh Yamaat	Myself	1	Windy	NA	NA	Rock in a cliff	NA	NA	NA	NA	NA	NA	NA	NA	NA	NA
1KS90	5/26/2021	Ikh Yamaat	Myself	2	Sunny	NA	NA	Rock in a cliff	NA	NA	NA	NA	NA	NA	NA	NA	NA	NA
1KS90	2021-03-06	Ikh Yamaat	Myself	3	Rainy	NA	NA	Rock in a cliff	NA	NA	NA	NA	NA	NA	NA	NA	NA	NA
1KS90	2021-09-06	Ikh Yamaat	Myself	3	Windy	NA	NA	Rock in a cliff	NA	NA	NA	NA	NA	NA	NA	NA	NA	NA
1KS90	6/15/2021	Ikh Yamaat	Myself	2	Windy	NA	NA	Rock in a cliff	NA	NA	NA	NA	NA	NA	NA	NA	NA	NA
1KS90	6/22/2021	Tal nuur	Myself	6	Sunny	NA	NA	Open space	NA	NA	NA	NA	NA	NA	NA	NA	NA	NA
1KS90	6/29/2021	Tal nuur	Myself	5	Rainy	NA	NA	Open space	NA	NA	NA	NA	NA	NA	NA	NA	NA	NA
1KS90	2021-05-07	Tal nuur	Myself	7	Sunny	NA	NA	Open space	NA	NA	NA	NA	NA	NA	NA	NA	NA	NA
1KS90	7/13/2021	Tal nuur	Myself	6	Rainy	NA	NA	Open space	NA	NA	NA	NA	NA	NA	NA	NA	NA	NA
1KS90	7/21/2021	Tal nuur	Myself	4	Rainy	NA	NA	Open space	NA	NA	NA	NA	NA	NA	NA	NA	NA	NA
1KS90	7/28/2021	Tal nuur	Myself	3	Sunny	NA	NA	Open space	NA	NA	NA	NA	NA	NA	NA	NA	NA	NA
1KS90	2021-04-08	Tal nuur	Myself	1	Sunny	NA	NA	Open space	NA	NA	NA	NA	NA	NA	NA	NA	NA	NA
1KS90	2021-12-08	Tal nuur	Myself	7	Rainy	NA	NA	Open space	NA	NA	NA	NA	NA	NA	NA	NA	NA	NA
1KS90	8/19/2021	Tal nuur	Myself	5	Windy	NA	NA	Open space	Wolf	1	NA	NA	Goat	-	2 years	3	NA	Night
1KS90	8/26/2021	Tal nuur	Myself	4	Sunny	NA	NA	Open space	NA	NA	NA	NA	NA	NA	NA	NA	NA	NA
1KS90	2021-03-09	Ikh Yamaat	Myself	6	Sunny	NA	NA	Rock in a cliff	NA	NA	NA	NA	NA	NA	NA	NA	NA	NA
1KS90	2021-09-09	Ikh Yamaat	Myself	4	Rainy	NA	NA	Rock in a cliff	NA	NA	NA	NA	NA	NA	NA	NA	NA	NA
1KS90	9/15/2021	Ikh Yamaat	Myself	5	Sunny	NA	NA	Rock in a cliff	NA	NA	NA	NA	NA	NA	NA	NA	NA	NA
1KS90	9/22/2021	Ikh Yamaat	Myself	2	Sunny	NA	NA	Rock in a cliff	NA	NA	NA	NA	NA	NA	NA	NA	NA	NA
1KS90	2021-01-10	Ikh Yamaat	Myself	2	Sunny	NA	NA	Rock in a cliff	NA	NA	NA	NA	NA	NA	NA	NA	NA	NA
1KS90	2021-07-10	Ikh Yamaat	Myself	2	Sunny	NA	NA	Rock in a cliff	NA	NA	NA	NA	NA	NA	NA	NA	NA	NA
1KS90	10/14/2021	Ikh Yamaat	Myself	2	Windy	NA	NA	Rock in a cliff	NA	NA	NA	NA	NA	NA	NA	NA	NA	NA
1KS90	10/22/2021	Ikh Yamaat	Myself	1	Snowy	NA	2	Rock in a cliff	NA	NA	NA	NA	NA	NA	NA	NA	NA	NA
1KS90	10/28/2021	Ikh Yamaat	Myself	3	Sunny	5 days ago	4	Rock in a cliff	Wolf	4	2 days	Yes	Goat	-	3 years	2	All	Grazing area
1KS90	2021-05-11	Ikh Yamaat	Myself	2	Windy	NA	4	Rock in a cliff	NA	NA	NA	NA	NA	NA	NA	NA	NA	NA
1KS90	2021-12-11	Ikh Yamaat	Myself	4	Sunny	NA	4	Rock in a cliff	Snow leopard	2	1 day	Yes	NA	NA	NA	NA	NA	NA
1KS90	11/20/2021	Ikh Yamaat	Myself	2	Cloudy	NA	5	Rock in a cliff	NA	NA	NA	NA	NA	NA	NA	NA	NA	NA
1KS90	11/28/2021	Ikh Yamaat	Myself	4	Snowy	NA	8	Rock in a cliff	Wolf	6	2 days	Yes	Yak	-	2 years	3	All	Grazing area
1KS90	2021-04-12	Ikh Yamaat	Myself	2	Sunny	NA	9	Rock in a cliff	Wolf	12	4 days	Yes	Horse	-	2 years	4	NA	Grazing area
1KS90	2021-11-12	Ikh Yamaat	Myself	3	Sunny	NA	9	Rock in a cliff	Snow leopard	2	2 days	Yes	Goat	-	3 years	2	NA	Grazing area
1TL90	9/14/2020	Sukhait	Myself	2	Cloudy	4 days ago	2	Rock in a cliff	Wolf	1	2 days	Yes	Horse	-	1 year	1	Throat and belly	Urine near carcass and bird footprints
1TL90	9/22/2020	Sukhait	Myself	2	Sunny	12 days ago	NA	NA	NA	NA	NA	NA	NA	NA	NA	NA	NA	NA
1TL90	9/30/2020	Sukhait	Myself	4	Sunny	NA	NA	NA	NA	NA	NA	NA	NA	NA	NA	NA	NA	NA
1TL90	2020-04-10	Khoid Khudag	Myself	4	Snowy	NA	3	On the hillside of mountain	Wolf	1	3 days	NA	NA	NA	NA	NA	NA	NA
1TL90	2020-12-10	Khoid Khudag	Myself	4	Sunny	8 days ago	1	Rock in a cliff	Wolf	1	2 days	NA	NA	NA	NA	NA	NA	NA
1TL90	10/25/2020	Khoid Khudag	Myself	4	Sunny	NA	NA	Rock in a cliff	Wolf	1	1 day	Yes	Yak	-	1 year	1	Half	Grazing area
1TL90	2020-01-11	Khar Davaa	Myself	5	Sunny	NA	NA	NA	NA	NA	NA	NA	NA	NA	NA	NA	NA	NA
1TL90	2020-10-11	Khar Davaa	Myself	5	Sunny	NA	NA	On the ridge of a mountain	Wolf	1	6 days	Yes	Horse	-	1 year	2	All	NA
1TL90	11/17/2020	Khar Davaa	Myself	3	Sunny	NA	NA	Rock in a cliff	Wolf	1	3 days	Yes	Sheep	-	3 years	1	Back side	Grazing area
1TL90	11/25/2020	Khar Davaa	Myself	4	Windy	2 days ago	2	NA	NA	NA	NA	NA	NA	NA	NA	NA	NA	NA
1TL90	2020-01-12	Khar Davaa	Myself	3	Windy	8 days ago	1	NA	NA	NA	NA	NA	NA	NA	NA	NA	NA	NA
1TL90	2020-09-12	Khar Davaa	Myself	4	Snowy	NA	4	Rock in a cliff	Wolf	1	3 days	NA	NA	NA	NA	NA	NA	NA
1TL90	12/16/2020	Khar Davaa	Myself	3	Windy	2 days ago	3	On the ridge of a mountain	Wolf	1	3 days	Yes	NA	NA	NA	NA	NA	NA
1TL90	12/23/2020	Khar Davaa	Myself	3	Windy	3 days ago	5	On the ridge of a mountain	Wolf	1	2 days	Yes	NA	NA	NA	NA	NA	NA
1TL90	12/30/2020	Khar Davaa	Myself	4	Sunny	NA	4	On the ridge of a mountain	Wolf	1	4 days	Yes	Sheep	-	1 year	NA	All	NA
1TL90	2021-05-01	Khar Davaa	Myself	4	Snowy	NA	6	On the ridge of a mountain	Wolf	1	3 days	NA	NA	NA	NA	NA	NA	NA
1TL90	2021-12-01	Khar Davaa	Myself	4	Sunny	2 days ago	6	On the ridge of a mountain	Wolf	1	2 days	NA	NA	NA	NA	NA	NA	NA
1TL90	1/19/2021	Khar Davaa	Myself	4	Sunny	NA	4	On the ridge of a mountain	NA	1	1 day	Yes	NA	NA	NA	NA	NA	NA
1TL90	1/26/2021	Khar Davaa	Myself	5	Sunny	NA	4	On the ridge of a mountain	NA	NA	NA	NA	NA	NA	NA	NA	NA	NA
1TL90	2021-02-02	Khar Davaa	Myself	4	Windy and snowy	NA	5	On the ridge of a mountain	Wolf	1	4days	Yes	Yak	-	1 year	1	All	NA
1TL90	2021-09-02	Khar Davaa	Myself	3	Sunny	NA	5	On the ridge of a mountain	Wolf	1	3 days	Yes	Sheep	-	3 years	1	Back side	NA
1TL90	2/16/2021	Khar Davaa	Myself	4	Windy	2 days ago	4	On the ridge of a mountain	NA	NA	NA	NA	NA	NA	NA	NA	NA	NA
1TL90	2/23/2021	Khar Davaa	Myself	3	Windy	8 days ago	3	On the ridge of a mountain	NA	NA	NA	NA	NA	NA	NA	NA	NA	NA
1TL90	2/28/2021	Khar Davaa	Myself	4	Snowy	NA	5	On the ridge of a mountain	Wolf	1	3 days	NA	NA	NA	NA	NA	NA	NA
1TL90	2021-05-03	Khar Davaa	Myself	5	Snowy	NA	6	On the ridge of a mountain	Wolf	1	4 days	NA	NA	NA	NA	NA	NA	NA
1TL90	3/13/2021	Khar Davaa	Myself	4	Windy	NA	5	On the ridge of a mountain	NA	NA	NA	NA	NA	NA	NA	NA	NA
1TL90	3/20/2021	Khar Davaa	Myself	3	Windy	NA	2	On the ridge of a mountain	NA	NA	NA	NA	NA	NA	NA	NA	NA	NA
1TL90	3/27/2021	Khar Davaa	Myself	3	Windy	NA	1	On the ridge of a mountain	NA	NA	NA	NA	NA	NA	NA	NA	NA	NA
1TL90	2021-02-04	Khar Davaa	Myself	4	Sunny	NA	NA	On the ridge of a mountain	NA	NA	NA	NA	NA	NA	NA	NA	NA	NA
1TL90	2021-10-04	Khar Davaa	Myself	4	Sunny	NA	NA	On the ridge of a mountain	NA	NA	NA	NA	NA	NA	NA	NA	NA	NA
1TL90	4/16/2021	Khar Davaa	Myself	4	Sunny	NA	NA	On the ridge of a mountain	NA	NA	NA	NA	NA	NA	NA	NA	NA	NA
1TL90	4/22/2021	Khar Davaa	Myself	4	Sunny	NA	NA	On the ridge of a mountain	NA	NA	NA	NA	NA	NA	NA	NA	NA	NA
1TL90	4/29/2021	Khar Davaa	Myself	5	Sunny	NA	NA	On the ridge of a mountain	NA	NA	NA	NA	NA	NA	NA	NA	NA	NA
1TL90	2021-05-05	Khar Davaa	Myself	6	Windy and rainy	NA	NA	On the ridge of a mountain	NA	NA	NA	NA	NA	NA	NA	NA	NA	NA
1TL90	2021-12-05	Khar Davaa	Myself	6	Sunny	NA	NA	On the ridge of a mountain	Wolf	1	4 days	NA	NA	NA	NA	NA	NA	NA
1TL90	5/18/2021	Khar Davaa	Myself	4	Windy	NA	NA	On the ridge of a mountain	NA	NA	NA	NA	NA	NA	NA	NA	NA	NA
1TL90	5/25/2021	Khar Davaa	Myself	7	Sunny	NA	NA	On the ridge of a mountain	NA	NA	NA	NA	NA	NA	NA	NA	NA	NA
1TL90	2021-01-06	Khar Davaa	Myself	4	Windy	NA	NA	On the ridge of a mountain	NA	NA	NA	NA	NA	NA	NA	NA	NA	NA
1TL90	2021-07-06	Khar Davaa	Myself	6	Rainy	NA	NA	On the ridge of a mountain	NA	NA	NA	NA	NA	NA	NA	NA	NA	NA
1TL90	6/13/2021	Khar Davaa	Myself	4	Cloudy	NA	NA	On the ridge of a mountain	NA	NA	NA	NA	NA	NA	NA	NA	NA
1TL90	6/20/2021	Tsagaan gol	Myself	1	Rainy	NA	NA	Rock in a cliff	NA	NA	NA	NA	NA	NA	NA	NA	NA	NA
1TL90	6/27/2021	Tsagaan gol	Myself	1	Sunny	NA	NA	Rock in a cliff	NA	NA	NA	NA	NA	NA	NA	NA	NA	NA
1TL90	2021-04-07	Tsagaan gol	Myself	1	Sunny	NA	NA	Rock in a cliff	NA	NA	NA	NA	NA	NA	NA	NA	NA	NA
1TL90	2021-12-07	Tsagaan gol	Myself	2	Rainy	NA	NA	Rock in a cliff	NA	NA	NA	NA	NA	NA	NA	NA	NA	NA
1TL90	7/19/2021	Tsagaan gol	Myself	1	Sunny	NA	NA	Rock in a cliff	NA	NA	NA	NA	NA	NA	NA	NA	NA	NA
1TL90	7/26/2021	Tsagaan gol	Myself	1	Sunny	NA	NA	Rock in a cliff	NA	NA	NA	NA	NA	NA	NA	NA	NA	NA
1TL90	2021-04-08	Tsagaan gol	Myself	2	Rainy	NA	NA	Rock in a cliff	NA	NA	NA	NA	NA	NA	NA	NA	NA	NA
1TL90	2021-11-08	Tsagaan gol	Myself	1	Rainy	NA	NA	Rock in a cliff	NA	NA	NA	NA	NA	NA	NA	NA	NA	NA
1TL90	8/19/2021	Tsagaan gol	Myself	2	Rainy	NA	NA	Rock in a cliff	NA	NA	NA	NA	NA	NA	NA	NA	NA	NA
1TL90	8/25/2021	Tsagaan gol	Myself	3	Rainy	NA	NA	Rock in a cliff	NA	NA	NA	NA	NA	NA	NA	NA	NA	NA
[truncated: 1,725 more rows]

## Sheet: Livestock predations (PY)
ID	Locality	Attacked livestock species	Age class	Predator	Attacks	Number of predated individuals
1TL90	Tolbo	Sheep and goat	Young	Wolf	1	5
1TL90	Tolbo	Horse	Young	Wolf	1	3
2TL90	Tolbo	Sheep and goat	Adult	Wolf	1	12
2TL90	Tolbo	Sheep and goat	Young	Wolf	1	3
2TL90	Tolbo	Horse	Adult	Snow leopard	1	1
2TL90	Tolbo	Yak	Adult	Snow leopard	1	1
3TL90	Tolbo	Sheep and goat	Adult	Wolf	1	13
3TL90	Tolbo	Horse	Adult	Snow leopard	1	4
3TL90	Tolbo	Yak	Adult	Snow leopard	1	3
4TL90	Tolbo	Sheep and goat	Adult	Wolf	1	15
5TL90	Tolbo	Sheep and goat	Adult	Wolf	1	3
5TL90	Tolbo	Yak	Adult	Wolf	1	1
7TL90	Tolbo	Horse	Adult	Wolf	1	1
7TL90	Tolbo	Yak	Adult	Wolf	1	1
7TL90	Tolbo	Sheep and goat	Young	Wolf	1	1
8TL90	Tolbo	Sheep and goat	Adult	Wolf	1	18
8TL90	Tolbo	Horse	Young	Wolf	1	2
8TL90	Tolbo	Yak	Young	Wolf	1	2
9TL90	Tolbo	Horse	Adult	Wolf	1	2
10TL90	Tolbo	Horse	Adult	Wolf	1	1
10TL90	Tolbo	Yak	Adult	Wolf	1	1
11TL90	Tolbo	Sheep and goat	Adult	Wolf	1	11
11TL90	Tolbo	Horse	Adult	Wolf	1	2
12TL90	Tolbo	Sheep and goat	Adult	Wolf	1	33
12TL90	Tolbo	Horse	Adult	Wolf	1	3
12TL90	Tolbo	Yak	Adult	Wolf	1	6
13TL90	Tolbo	Sheep and goat	Adult	Wolf	1	16
13TL90	Tolbo	Horse	Adult	Wolf	1	15
14TL90	Tolbo	Sheep and goat	Adult	Wolf	1	10
14TL90	Tolbo	Horse	Adult	Wolf	1	5
15TL90	Tolbo	Sheep and goat	Adult	Wolf	1	8
16TL90	Tolbo	Sheep and goat	Adult	Wolf	1	2
18TL90	Tolbo	Sheep and goat	Adult	Wolf	1	3
18TL91	Tolbo	Sheep and goat	Adult	Snow leopard	1	2
1KS90	Khukh Serkh	Sheep and goat	Adult	Wolf	1	16
1KS90	Khukh Serkh	Horse	Adult	Wolf	1	1
1KS90	Khukh Serkh	Sheep and goat	Adult	Snow leopard	1	4
2KS90	Khukh Serkh	Sheep and goat	Adult	Wolf	1	14
2KS90	Khukh Serkh	Yak	Adult	Snow leopard	1	1
2KS90	Khukh Serkh	Yak	Young	Snow leopard	1	1
3KS90	Khukh Serkh	Sheep and goat	Adult	Wolf	1	22
3KS90	Khukh Serkh	Sheep and goat	Young	Wolf	1	2
3KS90	Khukh Serkh	Yak	Young	Snow leopard	1	1
4KS90	Khukh Serkh	Sheep and goat	Adult	Wolf	1	13
4KS90	Khukh Serkh	Sheep and goat	Young	Wolf	1	2
4KS90	Khukh Serkh	Sheep and goat	Adult	Snow leopard	1	3
4KS90	Khukh Serkh	Yak	Young	Snow leopard	1	2
5KS90	Khukh Serkh	Sheep and goat	Adult	Wolf	1	11
5KS90	Khukh Serkh	Sheep and goat	Young	Wolf	1	2
5KS90	Khukh Serkh	Sheep and goat	Adult	Snow leopard	1	1
5KS90	Khukh Serkh	Yak	Young	Snow leopard	1	1
6KS90	Khukh Serkh	Sheep and goat	Adult	Wolf	1	4
6KS90	Khukh Serkh	Sheep and goat	Adult	Snow leopard	1	2
7KS90	Khukh Serkh	Sheep and goat	Adult	Wolf	1	2
7KS90	Khukh Serkh	Horse	Adult	Wolf	1	2
7KS90	Khukh Serkh	Sheep and goat	Adult	Snow leopard	1	2
7KS90	Khukh Serkh	Yak	Young	Snow leopard	1	1
8KS90	Khukh Serkh	Sheep and goat	Adult	Wolf	1	8
8KS90	Khukh Serkh	Yak	Adult	Wolf	1	2
9KS90	Khukh Serkh	Sheep and goat	Adult	Wolf	1	6
10KS90	Khukh Serkh	Sheep and goat	Adult	Wolf	1	2
10KS90	Khukh Serkh	Yak	Adult	Wolf	1	2
10KS90	Khukh Serkh	Sheep and goat	Adult	Snow leopard	1	4
10KS90	Khukh Serkh	Yak	Young	Snow leopard	1	1
11KS90	Khukh Serkh	Sheep and goat	Adult	Wolf	1	18
12KS90	Khukh Serkh	Sheep and goat	Adult	Wolf	1	2
13KS90	Khukh Serkh	Sheep and goat	Adult	Wolf	1	6
13KS90	Khukh Serkh	Sheep and goat	Young	Wolf	1	2
13KS90	Khukh Serkh	Yak	Young	Wolf	1	2
13KS90	Khukh Serkh	Sheep and goat	Adult	Snow leopard	1	3
14KS90	Khukh Serkh	Sheep and goat	Adult	Wolf	1	5
14KS90	Khukh Serkh	Horse	Adult	Snow leopard	1	1
15KS90	Khukh Serkh	Sheep and goat	Adult	Wolf	1	5
15KS90	Khukh Serkh	Sheep and goat	Adult	Snow leopard	1	2
16KS90	Khukh Serkh	Sheep and goat	Adult	Wolf	1	4
16KS90	Khukh Serkh	Yak	Young	Wolf	1	1
16KS90	Khukh Serkh	Sheep and goat	Adult	Snow leopard	1	3
16KS90	Khukh Serkh	Yak	Young	Snow leopard	1	1
17KS90	Khukh Serkh	Horse	Young	Wolf	1	1
17KS90	Khukh Serkh	Sheep and goat	Adult	Snow leopard	1	3
17KS90	Khukh Serkh	Yak	Young	Snow leopard	1	2
18KS90	Khukh Serkh	Sheep and goat	Adult	Wolf	1	14
18KS90	Khukh Serkh	Sheep and goat	Young	Wolf	1	2
18KS90	Khukh Serkh	Horse	Young	Wolf	1	1
18KS90	Khukh Serkh	Sheep and goat	Adult	Snow leopard	1	2
19KS90	Khukh Serkh	Sheep and goat	Young	Wolf	1	4
19KS90	Khukh Serkh	Horse	Young	Wolf	1	1
19KS90	Khukh Serkh	Sheep and goat	Adult	Snow leopard	1	1
20KS90	Khukh Serkh	Sheep and goat	Young	Wolf	1	4
20KS90	Khukh Serkh	Sheep and goat	Adult	Snow leopard	1	2
1CH90	Chigertei	Horse	Young	Snow leopard	1	1
2CH90	Chigertei	Sheep and goat	Adult	Wolf	1	4
2CH90	Chigertei	Yak	Young	Wolf	1	1
3CH90	Chigertei	Sheep and goat	Adult	Wolf	1	2
3CH90	Chigertei	Horse	Young	Wolf	1	1
5CH90	Chigertei	Sheep and goat	Adult	Wolf	1	2
5CH90	Chigertei	Sheep and goat	Adult	Snow leopard	1	1
5CH90	Chigertei	Yak	Young	Snow leopard	1	1
6CH90	Chigertei	Yak	Young	Wolf	1	1
8CH90	Chigertei	Sheep and goat	Adult	Wolf	1	5
9CH90	Chigertei	Horse	Adult	Wolf	1	1
9CH90	Chigertei	Horse	Young	Wolf	1	1
10CH90	Chigertei	Sheep and goat	Adult	Wolf	1	3
10CH90	Chigertei	Sheep and goat	Young	Wolf	1	2
11CH90	Chigertei	Sheep and goat	Adult	Wolf	1	2
11CH90	Chigertei	Sheep and goat	Young	Wolf	1	2
12CH90	Chigertei	Sheep and goat	Young	Wolf	1	3
12CH90	Chigertei	Sheep and goat	Adult	Snow leopard	1	1
13CH90	Chigertei	Yak	Young	Snow leopard	1	2
14CH90	Chigertei	Sheep and goat	Adult	Wolf	1	6
14CH90	Chigertei	Sheep and goat	Adult	Snow leopard	1	2
15CH90	Chigertei	Sheep and goat	Adult	Wolf	1	4
15CH90	Chigertei	Horse	Young	Wolf	1	1
15CH90	Chigertei	Yak	Young	Snow leopard	1	1
16CH90	Chigertei	Sheep and goat	Adult	Wolf	1	4
18CH90	Chigertei	Sheep and goat	Adult	Wolf	1	4
19CH90	Chigertei	Sheep and goat	Adult	Wolf	1	4
20CH90	Chigertei	Sheep and goat	Adult	Wolf	1	5
19TL90	Tolbo	Sheep and goat	Adult	Wolf	1	3
19TL90	Tolbo	Horse	Young	Wolf	1	2
19TL90	Tolbo	Yak	Adult	Snow leopard	1	1
20TL90	Tolbo	Sheep and goat	Adult	Wolf	1	2
20TL90	Tolbo	Horse	Young	Snow leopard	1	1

## Sheet: Livstock predations (FY)
Area	Season	Predator	Killed species	Age class	Attacks	Predated
Chigertei	Autumn	Wolf	Yak	Sub-adult	1	1
Chigertei	Autumn	Wolf	Sheep and goat	Adult	1	1
Chigertei	Autumn	Wolf	Yak	Sub-adult	1	1
Chigertei	Autumn	Wolf	Sheep and goat	Sub-adult	1	1
Chigertei	Autumn	Wolf	Yak	Sub-adult	1	1
Chigertei	Autumn	Wolf	Sheep and goat	Adult	1	1
Chigertei	Autumn	Wolf	Sheep and goat	Adult	1	1
Chigertei	Autumn	Wolf	Sheep and goat	Sub-adult	1	1
Chigertei	Autumn	Wolf	Yak	Sub-adult	1	1
Chigertei	Autumn	Wolf	Horse	Sub-adult	1	1
Chigertei	Autumn	Wolf	Yak	Sub-adult	1	4
Chigertei	Autumn	Wolf	Sheep and goat	Adult	1	1
Chigertei	Autumn	Wolf	Yak	Sub-adult	1	1
Chigertei	Autumn	Wolf	Sheep and goat	Sub-adult	1	1
Chigertei	Autumn	Wolf	Sheep and goat	Adult	1	1
Chigertei	Winter	Wolf	Yak	Sub-adult	1	1
Chigertei	Winter	Wolf	Sheep and goat	Sub-adult	1	1
Chigertei	Winter	Wolf	Sheep and goat	Sub-adult	1	1
Chigertei	Winter	Wolf	Sheep and goat	Sub-adult	1	1
Chigertei	Winter	Wolf	Sheep and goat	Adult	1	1
Chigertei	Winter	Wolf	Sheep and goat	Adult	1	3
Chigertei	Winter	Wolf	Horse	Sub-adult	1	1
Chigertei	Winter	Wolf	Sheep and goat	Adult	1	1
Chigertei	Winter	Wolf	Sheep and goat	Sub-adult	1	1
Chigertei	Winter	Wolf	Horse	Sub-adult	1	1
Chigertei	Winter	Wolf	Sheep and goat	Adult	1	1
Chigertei	Winter	Wolf	Horse	Sub-adult	1	1
Chigertei	Winter	Wolf	Sheep and goat	Sub-adult	1	1
Chigertei	Winter	Wolf	Sheep and goat	Sub-adult	1	1
Chigertei	Winter	Wolf	Yak	Sub-adult	1	1
Chigertei	Winter	Wolf	Sheep and goat	Sub-adult	1	1
Chigertei	Winter	Wolf	Sheep and goat	Adult	1	1
Chigertei	Spring	Wolf	Sheep and goat	Sub-adult	1	1
Chigertei	Spring	Wolf	Sheep and goat	Sub-adult	1	1
Chigertei	Spring	Wolf	Sheep and goat	Sub-adult	1	1
Chigertei	Spring	Wolf	Yak	Sub-adult	1	1
Chigertei	Spring	Wolf	Horse	Sub-adult	1	1
Chigertei	Spring	Wolf	Sheep and goat	Sub-adult	1	3
Chigertei	Spring	Wolf	Sheep and goat	Sub-adult	1	1
Chigertei	Spring	Wolf	Sheep and goat	Sub-adult	1	1
Chigertei	Autumn	Wolf	Sheep and goat	NA	1	2
Chigertei	Autumn	Wolf	Sheep and goat	Adult	1	1
Chigertei	Autumn	Wolf	Sheep and goat	Sub-adult	1	1
Chigertei	Autumn	Wolf	Horse	Sub-adult	1	1
Chigertei	Autumn	Wolf	Sheep and goat	Adult	1	2
Chigertei	Autumn	Wolf	Sheep and goat	Sub-adult	1	1
Chigertei	Autumn	Wolf	Sheep and goat	Sub-adult	1	1
Chigertei	Autumn	Wolf	Sheep and goat	Sub-adult	1	1
Chigertei	Autumn	Wolf	Sheep and goat	Sub-adult	1	1
Chigertei	Autumn	Wolf	Sheep and goat	Sub-adult	1	1
Chigertei	Autumn	Wolf	Horse	Sub-adult	1	1
Chigertei	Autumn	Wolf	Horse	Sub-adult	1	1
Chigertei	Autumn	Wolf	Yak	Sub-adult	1	1
Chigertei	Autumn	Wolf	Yak	Sub-adult	1	1
Chigertei	Autumn	Wolf	Horse	Sub-adult	1	1
Chigertei	Autumn	Wolf	Yak	Sub-adult	1	2
Chigertei	Autumn	Wolf	Horse	Sub-adult	1	1
Chigertei	Autumn	Wolf	Yak	NA	1	2
Chigertei	Autumn	Wolf	Sheep and goat	Sub-adult	1	1
Khukh Serkh	Autumn	Snow leopard	Yak	Sub-adult	1	1
Khukh Serkh	Autumn	Snow leopard	Yak	Sub-adult	1	1
Khukh Serkh	Autumn	Snow leopard	Yak	Sub-adult	1	1
Khukh Serkh	Autumn	Snow leopard	Yak	Sub-adult	1	1
Khukh Serkh	Autumn	Snow leopard	Yak	Sub-adult	1	1
Khukh Serkh	Autumn	Snow leopard	Horse	Sub-adult	1	1
Khukh Serkh	Autumn	Snow leopard	Horse	Sub-adult	1	1
Khukh Serkh	Winter	Snow leopard	Yak	Sub-adult	1	1
Khukh Serkh	Winter	Snow leopard	Yak	Sub-adult	1	1
Khukh Serkh	Winter	Snow leopard	Horse	Sub-adult	1	1
Khukh Serkh	Winter	Snow leopard	Yak	Sub-adult	1	1
Khukh Serkh	Winter	Snow leopard	Horse	Sub-adult	1	2
Khukh Serkh	Winter	Snow leopard	Yak	Sub-adult	1	1
Khukh Serkh	Winter	Snow leopard	Yak	Sub-adult	1	2
Khukh Serkh	Winter	Snow leopard	Yak	Sub-adult	1	1
Khukh Serkh	Winter	Snow leopard	Horse	Sub-adult	1	1
Khukh Serkh	Winter	Snow leopard	Yak	Sub-adult	1	1
Khukh Serkh	Winter	Snow leopard	Horse	Sub-adult	1	1
Khukh Serkh	Winter	Snow leopard	Yak	Sub-adult	1	1
Khukh Serkh	Winter	Snow leopard	Horse	Sub-adult	1	2
Khukh Serkh	Winter	Snow leopard	Horse	Sub-adult	1	1
Khukh Serkh	Winter	Snow leopard	Horse	NA	1	2
Khukh Serkh	Autumn	Snow leopard	Sheep and goat	Adult	1	2
Khukh Serkh	Autumn	Snow leopard	Yak	Sub-adult	1	1
Khukh Serkh	Autumn	Snow leopard	Yak	Sub-adult	1	1
Khukh Serkh	Autumn	Snow leopard	Yak	Sub-adult	1	2
Khukh Serkh	Autumn	Snow leopard	Sheep and goat	NA	1	2
Khukh Serkh	Autumn	Snow leopard	Yak	Sub-adult	1	1
Khukh Serkh	Autumn	Snow leopard	Horse	Sub-adult	1	1
Khukh Serkh	Autumn	Snow leopard	Yak	Sub-adult	1	1
Khukh Serkh	Autumn	Snow leopard	Sheep and goat	NA	1	2
Khukh Serkh	Autumn	Snow leopard	Yak	Sub-adult	1	1
Khukh Serkh	Autumn	Snow leopard	Sheep and goat	NA	1	2
Khukh Serkh	Autumn	Snow leopard	Yak	Sub-adult	1	1
Khukh Serkh	Autumn	Snow leopard	Sheep and goat	NA	1	2
Khukh Serkh	Autumn	Wolf	Sheep and goat	Adult	1	1
Khukh Serkh	Autumn	Wolf	Sheep and goat	Adult	1	1
Khukh Serkh	Autumn	Wolf	Horse	Sub-adult	1	1
Khukh Serkh	Autumn	Wolf	Horse	Sub-adult	1	1
Khukh Serkh	Autumn	Wolf	Horse	Sub-adult	1	1
Khukh Serkh	Winter	Wolf	Sheep and goat	Sub-adult	1	1
Khukh Serkh	Winter	Wolf	Sheep and goat	Adult	1	1
Khukh Serkh	Winter	Wolf	Sheep and goat	Sub-adult	1	2
Khukh Serkh	Winter	Wolf	Sheep and goat	Adult	1	1
Khukh Serkh	Winter	Wolf	Yak	Sub-adult	1	2
Khukh Serkh	Winter	Wolf	Sheep and goat	Sub-adult	1	2
Khukh Serkh	Winter	Wolf	Sheep and goat	Adult	1	1
Khukh Serkh	Winter	Wolf	Sheep and goat	Sub-adult	1	1
Khukh Serkh	Winter	Wolf	Sheep and goat	Sub-adult	1	1
Khukh Serkh	Winter	Wolf	Sheep and goat	Adult	1	1
Khukh Serkh	Winter	Wolf	Sheep and goat	Sub-adult	1	1
Khukh Serkh	Winter	Wolf	Sheep and goat	Adult	1	3
Khukh Serkh	Winter	Wolf	Sheep and goat	Adult	1	1
Khukh Serkh	Winter	Wolf	Yak	Sub-adult	1	1
Khukh Serkh	Winter	Wolf	Sheep and goat	NA	1	3
Khukh Serkh	Winter	Wolf	Sheep and goat	Sub-adult	1	1
Khukh Serkh	Spring	Wolf	Sheep and goat	Sub-adult	1	1
Khukh Serkh	Spring	Wolf	Yak	Sub-adult	1	1
Khukh Serkh	Spring	Wolf	Sheep and goat	Sub-adult	1	2
Khukh Serkh	Spring	Wolf	Sheep and goat	Adult	1	1
Khukh Serkh	Spring	Wolf	Sheep and goat	Adult	1	1
Khukh Serkh	Summer	Wolf	Sheep and goat	Sub-adult	1	3
Khukh Serkh	Summer	Wolf	Sheep and goat	Sub-adult	1	3
Khukh Serkh	Summer	Wolf	Sheep and goat	Sub-adult	1	5
Khukh Serkh	Summer	Wolf	Sheep and goat	Sub-adult	1	3
Khukh Serkh	Autumn	Wolf	Sheep and goat	Adult	1	2
Khukh Serkh	Autumn	Wolf	Yak	Sub-adult	1	3
Khukh Serkh	Autumn	Wolf	Horse	Sub-adult	1	4
Khukh Serkh	Autumn	Wolf	Sheep and goat	Sub-adult	1	1
Khukh Serkh	Autumn	Wolf	Sheep and goat	Adult	1	2
Khukh Serkh	Autumn	Wolf	Horse	Sub-adult	1	4
Khukh Serkh	Autumn	Wolf	Sheep and goat	Adult	1	1
Khukh Serkh	Autumn	Wolf	Sheep and goat	Adult	1	2
Khukh Serkh	Autumn	Wolf	Horse	Sub-adult	1	2
Khukh Serkh	Autumn	Wolf	Sheep and goat	Adult	1	1
Khukh Serkh	Autumn	Wolf	Horse	NA	1	2
Khukh Serkh	Autumn	Wolf	Sheep and goat	Adult	1	1
Khukh Serkh	Autumn	Wolf	Horse	NA	1	2
Khukh Serkh	Autumn	Wolf	Horse	Sub-adult	1	1
Khukh Serkh	Autumn	Wolf	Horse	Sub-adult	1	2
Khukh Serkh	Autumn	Wolf	Horse	Sub-adult	1	2
Khukh Serkh	Autumn	Wolf	Horse	Sub-adult	1	2
Khukh Serkh	Autumn	Wolf	Horse	NA	1	2
Khukh Serkh	Autumn	Wolf	Sheep and goat	Sub-adult	1	1
Tolbo	Autumn	Snow leopard	Sheep and goat	Adult	1	1
Tolbo	Summer	Wolf	Horse	Sub-adult	1	1
Tolbo	Autumn	Wolf	Yak	Sub-adult	1	1
Tolbo	Autumn	Wolf	Horse	Sub-adult	1	2
Tolbo	Autumn	Wolf	Sheep and goat	Adult	1	1
Tolbo	Autumn	Wolf	Horse	Sub-adult	1	1
Tolbo	Autumn	Wolf	Sheep and goat	Adult	1	1
Tolbo	Autumn	Wolf	Horse	Sub-adult	1	2
Tolbo	Autumn	Wolf	Horse	Sub-adult	1	1
Tolbo	Autumn	Wolf	Horse	Sub-adult	1	1
Tolbo	Autumn	Wolf	Yak	Sub-adult	1	1
Tolbo	Summer	Wolf	Yak	Sub-adult	1	1
Tolbo	Autumn	Wolf	Sheep and goat	Sub-adult	1	2
Tolbo	Autumn	Wolf	Sheep and goat	Sub-adult	1	1
Tolbo	Autumn	Wolf	Yak	Sub-adult	1	1
Tolbo	Autumn	Wolf	Sheep and goat	Sub-adult	1	1
Tolbo	Autumn	Wolf	Sheep and goat	Adult	1	1
Tolbo	Autumn	Wolf	Horse	Sub-adult	1	1
Tolbo	Autumn	Wolf	Sheep and goat	Adult	1	3
Tolbo	Summer	Wolf	Sheep and goat	Sub-adult	1	1
Tolbo	Autumn	Wolf	Horse	Sub-adult	1	1
Tolbo	Autumn	Wolf	Horse	Sub-adult	1	1
Tolbo	Autumn	Wolf	Sheep and goat	Adult	1	1
Tolbo	Autumn	Wolf	Sheep and goat	Adult	1	3
Tolbo	Autumn	Wolf	Yak	Sub-adult	1	1
Tolbo	Autumn	Wolf	Yak	Sub-adult	1	1
Tolbo	Autumn	Wolf	Yak	Sub-adult	1	1
Tolbo	Autumn	Wolf	Sheep and goat	Adult	1	1
Tolbo	Autumn	Wolf	Sheep and goat	Adult	1	2
Tolbo	Autumn	Wolf	Sheep and goat	Sub-adult	1	1
Tolbo	Autumn	Wolf	Sheep and goat	Adult	1	3
Tolbo	Autumn	Wolf	Sheep and goat	Sub-adult	1	1
Tolbo	Autumn	Wolf	Sheep and goat	Sub-adult	1	2
Tolbo	Autumn	Wolf	Sheep and goat	Sub-adult	1	2
Tolbo	Autumn	Wolf	Sheep and goat	Sub-adult	1	2
Tolbo	Autumn	Wolf	Yak	Sub-adult	1	1
Tolbo	Winter	Wolf	Yak	Sub-adult	1	1
Tolbo	Winter	Wolf	Sheep and goat	Adult	1	1
Tolbo	Winter	Wolf	Horse	Sub-adult	1	1
Tolbo	Winter	Wolf	Sheep and goat	Sub-adult	1	1
Tolbo	Winter	Wolf	Yak	Sub-adult	1	1
Tolbo	Winter	Wolf	Horse	Sub-adult	1	1
Tolbo	Winter	Wolf	Sheep and goat	Sub-adult	1	1
Tolbo	Winter	Wolf	Sheep and goat	Sub-adult	1	1
Tolbo	Winter	Wolf	Sheep and goat	Sub-adult	1	1
Tolbo	Winter	Wolf	Sheep and goat	Sub-adult	1	1
Tolbo	Winter	Wolf	Sheep and goat	Adult	1	3
Tolbo	Winter	Wolf	Yak	Sub-adult	1	1
Tolbo	Winter	Wolf	Yak	Sub-adult	1	1
Tolbo	Winter	Wolf	Sheep and goat	Adult	1	1
Tolbo	Winter	Wolf	Sheep and goat	Adult	1	2
Tolbo	Winter	Wolf	Sheep and goat	Adult	1	3
Tolbo	Winter	Wolf	Sheep and goat	Sub-adult	1	1
Tolbo	Winter	Wolf	Sheep and goat	Adult	1	1
Tolbo	Winter	Wolf	Sheep and goat	Sub-adult	1	1
Tolbo	Winter	Wolf	Horse	Sub-adult	1	1
Tolbo	Winter	Wolf	Sheep and goat	Sub-adult	1	1
Tolbo	Spring	Wolf	Sheep and goat	Adult	1	1
Tolbo	Spring	Wolf	Sheep and goat	Sub-adult	1	1
Tolbo	Spring	Wolf	Sheep and goat	Adult	1	1
Tolbo	Summer	Wolf	Sheep and goat	Sub-adult	1	1
Tolbo	Summer	Wolf	Sheep and goat	Sub-adult	1	1
Tolbo	Summer	Wolf	Sheep and goat	Sub-adult	1	1
Tolbo	Summer	Wolf	Sheep and goat	Sub-adult	1	1
Tolbo	Summer	Wolf	Sheep and goat	Sub-adult	1	5
Tolbo	Autumn	Wolf	Sheep and goat	Adult	1	1
Tolbo	Autumn	Wolf	Yak	Sub-adult	1	1
Tolbo	Autumn	Wolf	Sheep and goat	Sub-adult	1	1
Tolbo	Autumn	Wolf	Horse	Sub-adult	1	1
Tolbo	Autumn	Wolf	Sheep and goat	Sub-adult	1	1
Tolbo	Autumn	Wolf	Sheep and goat	Adult	1	1
Tolbo	Autumn	Wolf	Yak	Sub-adult	1	1
Tolbo	Autumn	Wolf	Sheep and goat	Sub-adult	1	1
Tolbo	Autumn	Wolf	Yak	Sub-adult	1	1
Tolbo	Autumn	Wolf	Sheep and goat	Sub-adult	1	2
Tolbo	Autumn	Wolf	Sheep and goat	Adult	1	1
Tolbo	Autumn	Wolf	Sheep and goat	Sub-adult	1	1
Tolbo	Autumn	Wolf	Sheep and goat	Sub-adult	1	2
Tolbo	Autumn	Wolf	Horse	Sub-adult	1	1
